# Supplementary material for: An Integrated Approach of Proteomics and Computational Genetic Modification Effectiveness Analysis to Uncover the Mechanisms of Flood Tolerance in Soybeans
Source: Int J Mol Sci. 2018 Apr 26;19(5):1301. doi: 10.3390/ijms19051301 (PMC5983631; doi:10.3390/ijms19051301)
Supplement: Supplementary file 1 [file ijms-19-01301-s001.zip]

Archive with 7 entries (6 files):
- ijms-285358-supp-final/
- ijms-285358-supp-final/Figures S1-S6.pdf
- ijms-285358-supp-final/Table S1.xlsx
- ijms-285358-supp-final/Table S3.xlsx
- ijms-285358-supp-final/Table S4.xlsx
- ijms-285358-supp-final/Table S5.xlsx
- ijms-285358-supp-final/Table S6.xlsx
