# Supplementary material for: An Integrated Approach of Proteomics and Computational Genetic Modification Effectiveness Analysis to Uncover the Mechanisms of Flood Tolerance in Soybeans
Source: Int J Mol Sci. 2018 Apr 26;19(5):1301. doi: 10.3390/ijms19051301 (PMC5983631; doi:10.3390/ijms19051301)
Supplement: Supplementary file 1 [file ijms-19-01301-s001.zip › ijms-285358-supp-final/Table S1.xlsx]

## Sheet: Sheet1
Table S1. List of proteins showing changes in abundance in the root (including hypocotyl) of unstressed wild-type soybean plants.
				2-day-old soybean		3-day-old soybean			4-day-old soybean			5-day-old soybean			6-day-old soybean			Functional
	Protein ID	Description	M.P.	Ratio	SD	Ratio	SD	p-value	Ratio	SD	p-value	Ratio	SD	p-value	Ratio	SD	p-value	category
1.	Glyma15g42570.1	beta glucosidase 17	11	1	0.07	37.69	0.11	0	21.64	0.13	0	33.99	0.12	0	112.37	0.11	0	misc
2.	Glyma08g17810.3	proteasome subunit PAB1	6	1	0.09	37.14	0.23	0.01	8.18	0.25	0.02	11.28	0.26	0.04	48.12	0.31	0	protein
3.	Glyma15g42590.1	beta glucosidase 17	14	1	0.04	29.92	0.1	0	17.3	0.12	0	28.8	0.1	0	100.75	0.1	0	misc
4.	Glyma06g22050.2	gamma subunit of Mt ATP synthase	2	1	0.13	25.93	0.44	0.01	5.25	0.52	0.03	15.04	0.45	0.01	42.27	0.58	0	mito. ETC
5.	Glyma13g40890.1	histone H2A 12	3	1	0.03	25.82	0.25	0	3.78	0.24	0	1.5	0.24	0	15.35	0.33	0	DNA
6.	Glyma12g34360.1	histone H2A 10	2	1	0.03	22.53	0.33	0.01	1.2	0.28	0	1.56	0.29	0	7.57	0.42	0	DNA
7.	Glyma09g28310.1	Kunitz family trypsin	4	1	0.04	16.64	0.22	0.01	5.41	0.23	0.02	3.07	0.2	0	9.74	0.25	0	stress
8.	Glyma13g17610.1	HOPM interactor 7	9	1	0.1	16.55	0.27	0	19.4	0.32	0	7.81	0.3	0.02	3.09	0.38	0	signaling
9.	Glyma07g03910.1	lipoxygenase 1	14	1	0.03	14.41	0.09	0	4.53	0.12	0	4.76	0.14	0.01	11.28	0.14	0	hormone metabolism
10.	Glyma17g02260.1	Copper amine oxidase family protein	23	1	0.03	14.3	0.1	0	5.62	0.1	0	5.33	0.09	0	28.55	0.1	0	misc
11.	Glyma05g09290.4	actin 11	14	1	0.03	11.27	0.14	0	2.08	0.15	0	3.1	0.12	0	44.62	0.14	0	cell
12.	Glyma03g04990.1	PYRIMIDINE 4	7	1	0.08	11.16	0.22	0	1.47	0.29	0.01	5.9	0.25	0.02	25.1	0.31	0	amino acid metabolism
13.	Glyma13g42320.1	lipoxygenase 1	35	1	0.02	11.09	0.07	0	2.98	0.09	0	2.91	0.08	0	9.97	0.1	0	hormone metabolism
14.	Glyma13g41060.1	actin 11	13	1	0.03	11	0.13	0	2.17	0.15	0	3.26	0.12	0	44.95	0.14	0	cell
15.	Glyma12g06820.3	actin 11	13	1	0.03	10.87	0.13	0	2.09	0.15	0	2.98	0.12	0	38.81	0.14	0	cell
16.	Glyma03g28850.1	beta 1 3 glucanase 1	11	1	0.05	10.85	0.15	0	4.87	0.18	0	2.75	0.14	0	3.53	0.16	0	misc
17.	Glyma03g30110.3	actin 11	15	1	0.03	10.71	0.13	0	1.8	0.14	0	3.1	0.12	0	43.2	0.14	0	cell
18.	Glyma19g32990.2	actin 7	15	1	0.03	10.28	0.13	0	1.86	0.14	0	3.03	0.12	0	43	0.14	0	cell
19.	Glyma06g09500.1	tubulin alpha 2 chain	14	1	0.02	10.21	0.16	0	3.84	0.15	0.02	4.16	0.13	0.01	27.84	0.17	0	cell
20.	Glyma08g05610.1	receptor for activated C kinase 1C	12	1	0.06	10.2	0.16	0.04	1.91	0.17	0.04	3.25	0.15	0	22.2	0.21	0	protein
21.	Glyma11g14880.1	actin 11	16	1	0.03	10.04	0.13	0	2.18	0.15	0	2.79	0.11	0	33.69	0.13	0	cell
22.	Glyma08g19420.3	actin 11	13	1	0.03	9.85	0.12	0	1.91	0.14	0	3.06	0.12	0	32.26	0.13	0	cell
23.	Glyma08g21530.1	NADP malic enzyme 4	3	1	0.11	9.77	0.37	0	2.59	0.41	0	1.16	0.29	0.02	51.46	0.54	0	TCA cycle
24.	Glyma05g29400.1	glutathione S transferase tau 7	5	1	0.16	9.68	0.41	0	1.47	0.34	0	0.76	0.31	0	0.37	0.28	0	misc
25.	Glyma04g09350.1	tubulin alpha 2 chain	15	1	0.02	9.63	0.15	0	3.72	0.15	0.02	3.66	0.12	0.01	25.35	0.16	0	cell
26.	Glyma05g21164.1	Pyruvate kinase family protein	2	1	0.12	9.6	0.23	0.01	6.64	0.36	0.01	15.45	0.3	0.01	4.82	0.36	0.02	glycolysis
27.	Glyma01g40550.1	tubulin alpha 2 chain	12	1	0.05	9.47	0.17	0	4.14	0.16	0.01	3.87	0.13	0.01	16.15	0.17	0	cell
28.	Glyma15g05570.1	actin 11	14	1	0.03	9.44	0.12	0	1.85	0.14	0	2.93	0.12	0	31.41	0.13	0	cell
29.	Glyma02g10170.1	actin 11	16	1	0.03	9.42	0.12	0	1.73	0.14	0	2.88	0.11	0	39.14	0.13	0	cell
30.	Glyma02g29160.3	actin 1	13	1	0.03	9.37	0.13	0	1.78	0.14	0	3.09	0.12	0	43.36	0.15	0	cell
31.	Glyma11g04750.1	tubulin alpha 2 chain	12	1	0.05	9.08	0.17	0	3.49	0.17	0.01	4.07	0.15	0.02	17.11	0.17	0	cell
32.	Glyma06g15520.3	actin 7	15	1	0.03	8.87	0.11	0	1.99	0.13	0.04	2.97	0.11	0.01	31.29	0.12	0	cell
33.	Glyma08g46520.1	cytochrome P450 family 93 subfamily	2	1	0.25	8.84	0.63	0.05	0.27	0.71	0	0.34	0.71	0	3.28	1.09	0	misc
34.	Glyma08g15480.1	actin 7	18	1	0.03	8.67	0.11	0	1.92	0.13	0	2.82	0.11	0	29.54	0.12	0	cell
35.	Glyma19g27036.1	heat shock protein 81.2	4	1	0.15	8.56	0.31	0	0.87	0.35	0.05	0.9	0.27	0.03	9.41	0.44	0	stress
36.	Glyma17g23730.1	Cobalamin independent synthase family protein	12	1	0.03	8.55	0.13	0.01	2.1	0.13	0.05	11.76	0.11	0	32.33	0.15	0	amino acid metabolism
37.	Glyma05g23230.2	Tubulin/FtsZ family protein	10	1	0.03	8.15	0.18	0	5	0.19	0.04	3.63	0.14	0	32.47	0.2	0	cell
38.	Glyma06g14360.1	Ribosomal protein L6 family	7	1	0.11	8.15	0.24	0.01	2.48	0.23	0.04	6.46	0.21	0.01	14.56	0.28	0	protein
39.	Glyma08g13440.1	RmlC like cupins superfamily protein	6	1	0.03	8.13	0.22	0	1.25	0.19	0	1.25	0.2	0	8.51	0.27	0	development
40.	Glyma08g20190.1	lipoxygenase 1	10	1	0.04	8.11	0.14	0	1.01	0.15	0	2.85	0.16	0.01	7.63	0.22	0	hormone metabolism
41.	Glyma16g29750.1	heat shock protein 90.1	8	1	0.05	8.11	0.18	0	1.84	0.2	0	1.95	0.13	0	10.83	0.21	0	stress
42.	Glyma09g24410.1	heat shock protein 90.1	9	1	0.05	8.05	0.18	0	1.81	0.2	0	1.93	0.12	0	10.72	0.21	0	stress
43.	Glyma05g33700.1	receptor like kinase 1	4	1	0.12	8.04	0.56	0.04	1.78	0.54	0.04	3.15	0.5	0.01	0.99	0.74	0.04	signaling
44.	Glyma01g33803.1	heat shock protein 81.4	5	1	0.07	7.9	0.27	0	1.93	0.28	0	1.91	0.17	0	4.64	0.31	0	stress
45.	Glyma03g34740.1	Pyruvate kinase family protein	8	1	0.09	7.87	0.2	0.02	3.36	0.22	0.02	9.27	0.22	0.03	9.65	0.27	0	glycolysis
46.	Glyma15g18760.2	eukaryotic translation initiation factor 4A1	14	1	0.06	7.49	0.18	0	1.98	0.19	0	2.35	0.18	0.02	14.75	0.22	0	protein
47.	Glyma10g39150.1	cupin family protein	12	1	0.15	7.19	0.29	0	0.83	0.25	0	0.56	0.25	0	0.93	0.25	0	development
48.	Glyma09g32540.1	thioredoxin dependent peroxidase 1	5	1	0.07	7.13	0.22	0	2.33	0.21	0	2.28	0.19	0	12.49	0.27	0	redox
49.	Glyma18g49240.1	HXXXD type acyl transferase family protein	9	1	0.09	7.09	0.22	0	2.1	0.22	0.02	3.06	0.19	0.01	4.56	0.24	0	secondary metabolism
50.	Glyma17g06110.1	eif4a 2	11	1	0.07	6.95	0.2	0.01	1.67	0.21	0	1.92	0.19	0.04	11.59	0.24	0	protein
51.	Glyma19g40930.3	Class II aaRS/biotin synthetases superfamily protein	11	1	0.02	6.94	0.17	0	0.78	0.2	0	1.98	0.19	0	2.81	0.16	0	protein
52.	Glyma12g33280.1	ADP/ATP carrier 3	9	1	0.07	6.83	0.21	0	9.14	0.26	0.01	6.67	0.21	0	87.26	0.3	0	transport
53.	Glyma19g37420.1	Pyruvate kinase family protein	9	1	0.06	6.81	0.17	0.01	2.88	0.19	0.02	7.23	0.19	0.01	8.01	0.24	0.01	glycolysis
54.	Glyma03g38340.1	Class II aaRS/biotin synthetases superfamily protein	12	1	0.02	6.76	0.17	0	0.77	0.2	0	1.92	0.19	0	2.79	0.16	0	protein
55.	Glyma18g52650.2	heat shock cognate protein 70	20	1	0.01	6.75	0.11	0	4.29	0.12	0	8.04	0.11	0.01	23.19	0.12	0	stress
56.	Glyma13g37140.1	ADP/ATP carrier 3	10	1	0.07	6.6	0.2	0	8.77	0.24	0.03	6.67	0.2	0.01	64.67	0.25	0	transport
57.	Glyma06g19820.1	aldehyde dehydrogenase 10A8	13	1	0.03	6.46	0.14	0.02	3.38	0.14	0.01	1.73	0.12	0.02	14.85	0.16	0	secondary metabolism
58.	Glyma06g34190.1	malate dehydrogenase	10	1	0.06	6.11	0.19	0	1.61	0.17	0.02	8.88	0.21	0	19.44	0.27	0	TCA cycle
59.	Glyma18g52610.1	heat shock cognate protein 70	23	1	0.01	6.07	0.11	0	3.87	0.11	0	7.21	0.1	0.02	19.8	0.12	0	stress
60.	Glyma16g04420.1	tubulin alpha 5	12	1	0.03	6.05	0.16	0	2.69	0.17	0	3.09	0.13	0	20.09	0.17	0	cell
61.	Glyma07g09240.1	thioredoxin dependent peroxidase 1	5	1	0.1	5.92	0.2	0	2.9	0.23	0	2.38	0.2	0	13.25	0.28	0	redox
62.	Glyma05g29000.1	tubulin alpha 5	15	1	0.02	5.81	0.13	0	2.08	0.12	0	2.5	0.1	0	16.8	0.13	0	cell
63.	Glyma12g13240.1	ADP/ATP carrier 3	10	1	0.07	5.81	0.19	0	7.85	0.23	0.03	6.37	0.19	0.01	58.14	0.24	0	transport
64.	Glyma12g06910.1	heat shock protein 70	25	1	0.01	5.8	0.1	0	3.89	0.12	0	6.38	0.1	0	25.03	0.13	0	stress
65.	Glyma02g10320.1	heat shock cognate protein 70	20	1	0.01	5.8	0.11	0	4.17	0.12	0	7.74	0.11	0.01	20.01	0.12	0	stress
66.	Glyma06g44510.1	ADP/ATP carrier 3	10	1	0.07	5.77	0.19	0	7.75	0.23	0.01	6.33	0.19	0	68.42	0.26	0	transport
67.	Glyma02g00810.1	malate dehydrogenase family protein	12	1	0.07	5.67	0.13	0	3.23	0.18	0.01	3.68	0.13	0.02	29.15	0.19	0	TCA cycle
68.	Glyma15g30610.1	Calcium binding EF hand family protein	5	1	0.21	5.62	0.44	0.04	1.27	0.49	0	1.39	0.4	0	4.66	0.4	0	signaling
69.	Glyma02g05370.1	Ribosomal protein S4 family protein	10	1	0.08	5.58	0.16	0	1.27	0.18	0.03	3.32	0.15	0.01	5.37	0.26	0	protein
70.	Glyma17g08020.1	heat shock protein 70B	20	1	0.05	5.51	0.17	0	1.06	0.15	0	1.23	0.13	0	10.91	0.18	0	stress
71.	Glyma05g05490.1	ureidoglycine aminohydrolase	3	1	0.08	5.48	0.37	0	2.35	0.37	0	8.06	0.35	0	50.46	0.52	0	RNA
72.	Glyma13g31430.10	Allantoinase	8	1	0.03	5.44	0.24	0	6.73	0.26	0	5.42	0.22	0	15.92	0.22	0	nucleotide metabolism
73.	Glyma04g30350.1	Cobalamin independent synthase family protein	14	1	0.04	5.44	0.11	0	2.35	0.11	0	8.96	0.09	0.01	16.18	0.13	0	amino acid metabolism
74.	Glyma07g00950.1	eif4a 2	11	1	0.07	5.43	0.19	0	1.68	0.2	0	2.06	0.18	0.03	16.09	0.23	0	protein
75.	Glyma11g04720.1	peroxisomal NAD malate dehydrogenase 1	5	1	0.1	5.34	0.3	0	1.17	0.36	0.01	3.65	0.27	0.01	10.55	0.36	0	gluconeogenesis
76.	Glyma03g32850.1	heat shock cognate protein 70 1	26	1	0.01	5.29	0.09	0	3.7	0.11	0	6.93	0.09	0.04	19.49	0.1	0	stress
77.	Glyma10g29630.1	NAD(P) binding Rossmann fold superfamily protein	12	1	0.09	5.27	0.22	0	1.46	0.22	0	1.76	0.24	0	4.06	0.29	0	misc
78.	Glyma19g35560.1	heat shock cognate protein 70 1	27	1	0.01	5.27	0.09	0	3.59	0.11	0	6.8	0.09	0.04	19.28	0.1	0	stress
79.	Glyma10g00920.1	malate dehydrogenase family protein	12	1	0.06	5.25	0.13	0	3.3	0.18	0.01	3.57	0.13	0.01	25.77	0.18	0	TCA cycle
80.	Glyma11g14950.1	heat shock protein 70	25	1	0.01	5.22	0.1	0	3.72	0.11	0	6.76	0.1	0	20.17	0.12	0	stress
81.	Glyma11g04650.1	Peptidase M20/M25/M40 family protein	6	1	0.1	5.19	0.27	0	1.17	0.23	0	0.89	0.27	0.03	0.68	0.21	0	protein
82.	Glyma20g37670.1	NAD(P) binding Rossmann fold superfamily protein	11	1	0.07	5.07	0.22	0	1.69	0.23	0	1.48	0.21	0	3.38	0.26	0	misc
83.	Glyma13g19331.1	heat shock cognate protein 70	24	1	0.01	5.01	0.1	0	3.91	0.12	0	5.07	0.09	0.02	23.7	0.12	0	stress
84.	Glyma12g19520.1	malate dehydrogenase family protein	12	1	0.05	5	0.17	0	1.42	0.15	0	7.37	0.19	0	13.36	0.22	0	TCA cycle
85.	Glyma14g01530.1	heat shock protein 81.4	24	1	0.04	4.98	0.12	0	2.3	0.12	0	1.62	0.09	0	14.95	0.15	0	stress
86.	Glyma19g29180.3	Cobalamin independent synthase family protein	24	1	0.02	4.93	0.07	0	2.01	0.08	0	6.52	0.06	0	13.52	0.09	0	amino acid metabolism
87.	Glyma16g04240.1	Cobalamin independent synthase family protein	27	1	0.02	4.87	0.07	0	2.03	0.08	0	6.46	0.06	0	13.3	0.08	0	amino acid metabolism
88.	Glyma08g03690.2	heat shock protein 81. 2	9	1	0.06	4.87	0.2	0	1.4	0.2	0	1.63	0.15	0.04	3.88	0.22	0	stress
89.	Glyma15g07910.4	Allantoinase	7	1	0.03	4.7	0.28	0	6.14	0.32	0	5.98	0.25	0	12.9	0.24	0	nucleotide metabolism
90.	Glyma15g03030.1	lipoxygenase 1	36	1	0.02	4.68	0.07	0	0.59	0.08	0	1.16	0.09	0	5.09	0.11	0	hormone metabolism
91.	Glyma13g43130.	NADP malic enzyme 4	4	1	0.1	4.68	0.34	0	2.82	0.35	0.03	2.43	0.26	0.04	19.54	0.4	0	TCA cycle
92.	Glyma18g08220.1	heat shock protein 81.4	19	1	0.04	4.65	0.11	0	2.32	0.12	0	1.79	0.09	0.01	14.13	0.14	0	stress
93.	Glyma07g16910.1	glutathione S transferase TAU 8	4	1	0.08	4.56	0.36	0.01	1.54	0.4	0.04	0.86	0.28	0.01	3.58	0.36	0	misc
94.	Glyma05g33330.1	calnexin 1	11	1	0.09	4.5	0.23	0.04	1.17	0.22	0.03	1.5	0.2	0	10.51	0.24	0	signaling
95.	Glyma14g09300.1	poly(A) binding protein 2	4	1	0.14	4.48	0.34	0	0.63	0.38	0.03	0.78	0.33	0.01	16.19	0.36	0	RNA
96.	Glyma02g01260.3	ADP ribosylation factor A1F	7	1	0.09	4.46	0.25	0.03	1.2	0.23	0.02	3.75	0.22	0.03	17.83	0.27	0	protein
97.	Glyma08g44590.1	heat shock protein 81.4	20	1	0.04	4.43	0.11	0	2.33	0.12	0	1.59	0.07	0	16.71	0.15	0	stress
98.	Glyma08g10850.2	Urease	9	1	0.04	4.43	0.29	0	1.11	0.24	0	1.01	0.27	0	0.9	0.29	0	amino acid metabolism
99.	Glyma19g01200.1	formate dehydrogenase	12	1	0.05	4.41	0.19	0	1.62	0.21	0.05	1.27	0.2	0.01	7.41	0.21	0	C1-metabolism
100.	Glyma05g04520.2	malate dehydrogenase family protein	4	1	0.15	4.36	0.31	0.04	3.32	0.41	0	6.75	0.36	0.01	9.8	0.39	0	fermentation
101.	Glyma06g18110.1	glyceraldehyde 3 phosphate dehydrogenase C2	18	1	0.01	4.34	0.12	0	1.53	0.11	0	2.12	0.1	0	25.55	0.14	0	glycolysis
102.	Glyma19g03520.1	Ribosomal protein S19e family protein	4	1	0.04	4.3	0.28	0.03	1.62	0.21	0	3.04	0.26	0	6.83	0.37	0	protein
103.	Glyma15g04290.1	triosephosphate isomerase	12	1	0.03	4.23	0.11	0	1.13	0.13	0.02	1.9	0.1	0	6.88	0.11	0	glycolysis
104.	Glyma15g11250.1	peroxiredoxin IIF	4	1	0.11	4.16	0.36	0	0.61	0.42	0	0.73	0.35	0	1.52	0.38	0	redox
105.	Glyma13g41120.2	triosephosphate isomerase	12	1	0.03	4.15	0.11	0	1.1	0.13	0.02	1.87	0.1	0	6.75	0.11	0	glycolysis
106.	Glyma13g42310.1	lipoxygenase 1	30	1	0.03	4.14	0.08	0	0.78	0.06	0	1.88	0.1	0	3.84	0.1	0	hormone metabolism
107.	Glyma19g41770.1	importin alpha isoform 2	12	1	0.03	4.09	0.17	0	2.25	0.2	0.04	2.41	0.15	0	3.65	0.16	0	protein
108.	Glyma05g36620.1	heat shock protein 70 family protein	24	1	0.01	4.07	0.11	0	1.25	0.1	0	1.43	0.09	0.01	10.86	0.13	0	stress
109.	Glyma04g37030.4	N terminal nucleophile aminohydrolases superfamily	5	1	0.05	4.07	0.27	0	0.66	0.28	0	0.64	0.27	0	4.88	0.38	0	protein
110.	Glyma04g42690.1	PDI like 1 2	20	1	0.04	4.06	0.15	0	1	0.14	0	1.14	0.14	0	5.43	0.16	0	redox
111.	Glyma13g15140.1	Cobalamin independent synthase family protein	15	1	0.03	4.03	0.1	0	1.62	0.11	0	3.53	0.09	0	12.12	0.12	0	amino acid metabolism
112.	Glyma08g15960.4	beta glucosidase 17	7	1	0.04	3.94	0.26	0.01	3.29	0.2	0	5.85	0.2	0	11.25	0.27	0.02	misc
113.	Glyma04g36870.3	glyceraldehyde 3 phosphate dehydrogenase C1	18	1	0.01	3.88	0.13	0	2.01	0.13	0	2.36	0.1	0	24.21	0.14	0	glycolysis
114.	Glyma05g24110.1	GTP binding Elongation factor Tu family protein	11	1	0.04	3.79	0.1	0.04	0.77	0.17	0	4.22	0.15	0	177.67	0.17	0	protein
115.	Glyma05g27840.1	Urease	21	1	0.02	3.74	0.17	0	0.9	0.15	0	0.92	0.14	0	1.39	0.1	0	amino acid metabolism
116.	Glyma04g16660.1	Ribosomal protein S19e family protein	4	1	0.07	3.71	0.26	0.04	1.58	0.21	0	3.55	0.28	0.01	3.59	0.26	0	protein
117.	Glyma05g36600.1	Heat shock protein 70 (Hsp 70) family protein	23	1	0.01	3.52	0.11	0	1.3	0.12	0	1.42	0.09	0.04	9.66	0.13	0	stress
118.	Glyma11g14360.1	RAB GTPase homolog A2B	3	1	0.15	3.51	0.43	0.03	0.4	0.25	0.01	1.34	0.34	0	8.43	0.33	0	signaling
119.	Glyma05g11630.2	GTP binding Elongation factor Tu family protein	15	1	0.04	3.49	0.1	0	1.12	0.18	0.01	3.38	0.12	0	140.52	0.15	0	protein
120.	Glyma02g11580.1	poly(A) binding protein 8	10	1	0.1	3.45	0.25	0.01	0.89	0.25	0	1.04	0.22	0	11.26	0.26	0	RNA
121.	Glyma06g12090.1	PDI like 1 2	20	1	0.04	3.44	0.14	0	0.96	0.13	0	0.9	0.12	0	6.01	0.16	0	redox
122.	Glyma17g23900.1	GTP binding Elongation factor Tu family protein	16	1	0.04	3.44	0.1	0.01	1.11	0.17	0.01	3.27	0.12	0	137.15	0.15	0	protein
123.	Glyma15g11590.1	Glycine cleavage T protein family	7	1	0.08	3.43	0.31	0	4.86	0.27	0.04	12.4	0.24	0.01	15.15	0.32	0.01	photosynthesis
124.	Glyma11g10480.2	rotamase CYP 3	7	1	0.05	3.41	0.17	0.02	0.64	0.18	0	3.43	0.15	0	7.62	0.2	0	cell
125.	Glyma07g00873.1	lipoxygenase 1	11	1	0.04	3.41	0.11	0.02	1.23	0.16	0.02	4.06	0.21	0.02	16.46	0.24	0	hormone metabolism
126.	Glyma04g36860.1	glyceraldehyde-3-phosphate dehydrogenase	18	1	0.01	3.3	0.12	0	1.92	0.12	0	2.23	0.1	0	23.93	0.14	0	glycolysis
127.	Glyma07g11810.1	glutamine synthase clone R1	7	1	0.1	3.28	0.28	0	0.75	0.3	0	3.87	0.28	0	0.89	0.32	0	N-metabolism
128.	Glyma17g35890.1	poly(A) binding protein 2	7	1	0.14	3.26	0.28	0	0.38	0.33	0	0.49	0.26	0	21.06	0.41	0	RNA
129.	Glyma02g43080.1	Ribosomal protein S4 family protein	10	1	0.08	3.25	0.16	0	2	0.18	0.03	3.76	0.15	0.02	5.35	0.22	0	protein
130.	Glyma02g11640.1	UDP glucosyl transferase 73B3	9	1	0.09	3.25	0.23	0	0.72	0.2	0	0.93	0.18	0	1.85	0.23	0	misc
131.	Glyma19g22730.1	Cytosol aminopeptidase family protein	14	1	0.03	3.23	0.15	0	2.29	0.15	0.01	3.09	0.1	0	3.28	0.18	0	protein
132.	Glyma01g31360.1	20S proteasome alpha subunit C1	5	1	0.06	3.22	0.25	0	3.6	0.34	0	2.07	0.33	0.02	6.43	0.4	0	protein
133.	Glyma10g44010.1	10 formyltetrahydrofolate synthetase	9	1	0.01	3.21	0.21	0	1.79	0.25	0.02	9.24	0.1	0	2.19	0.24	0	C1-metabolism
134.	Glyma13g27710.1	peroxiredoxin IIF	4	1	0.11	3.17	0.36	0.01	0.63	0.42	0	0.68	0.35	0	1.25	0.39	0	redox
135.	Glyma01g25940.2	proteasome subunit PAB1	5	1	0.09	3.09	0.26	0	2.52	0.33	0.04	2.39	0.34	0.02	8.22	0.41	0	protein
136.	Glyma03g01500.1	RNAhelicase like 8	4	1	0.15	3.09	0.4	0.05	1.4	0.38	0.02	1.05	0.32	0	3.8	0.32	0	DNA
137.	Glyma19g04240.1	reversibly glycosylated polypeptide 2	3	1	0.14	3.08	0.35	0.01	0.64	0.33	0.04	2.75	0.39	0.03	8.08	0.41	0	cell wall
138.	Glyma13g04050.1	Glutathione S transferase C terminal like	9	1	0.06	3.06	0.18	0.04	1.32	0.18	0	1.07	0.18	0	6.87	0.24	0	protein
139.	Glyma02g36700.1	heat shock protein 70B	18	1	0.05	3.03	0.15	0	1.01	0.16	0	1.12	0.14	0	5.67	0.16	0	stress
140.	Glyma10g41330.1	ATP synthase alpha/beta family protein	20	1	0.02	3.02	0.11	0	1.86	0.1	0.01	2.4	0.09	0	39.06	0.12	0	mito. ETC
141.	Glyma19g21200.1	ATPase AAA type CDC48 protein	4	1	0.09	2.97	0.18	0	1.94	0.28	0	2.15	0.21	0	3.32	0.27	0	cell
142.	Glyma05g10840.2	Cobalamin independent synthase family protein	9	1	0.03	2.96	0.13	0.01	1.53	0.15	0.05	12.08	0.11	0	14.5	0.15	0	amino acid metabolism
143.	Glyma19g00870.2	Pyruvate kinase family protein	10	1	0.04	2.96	0.22	0	2.47	0.23	0	1.21	0.2	0	6.38	0.28	0	glycolysis
144.	Glyma07g00430.1	vacuolar ATP synthase subunit A	19	1	0.02	2.94	0.1	0	2.42	0.16	0	2.67	0.13	0	20.34	0.16	0.05	transport
145.	Glyma10g20880.1	heat shock protein 81.2	6	1	0.07	2.84	0.24	0	1.6	0.23	0	1.53	0.15	0.01	5.42	0.28	0	stress
146.	Glyma09g04430.1	importin alpha isoform 2	12	1	0.04	2.83	0.16	0	2.98	0.19	0	2.67	0.17	0	5.5	0.22	0	protein
147.	Glyma19g36740.1	ATPase AAA type CDC48 protein	29	1	0.04	2.83	0.1	0	1.68	0.12	0	1.71	0.09	0	5.03	0.11	0	cell
148.	Glyma03g27970.1	beta 6 tubulin	21	1	0.01	2.81	0.09	0	1.88	0.1	0	3.5	0.09	0.02	8.19	0.1	0	cell
149.	Glyma03g33990.1	ATPase AAA type CDC48 protein	28	1	0.04	2.81	0.1	0	1.71	0.13	0	1.7	0.09	0	5.02	0.12	0	cell
150.	Glyma06g18120.1	glyceraldehyde 3 phosphate dehydrogenase C1	17	1	0.01	2.78	0.13	0	1.58	0.12	0	2.05	0.1	0	13.34	0.12	0	glycolysis
151.	Glyma13g23790.1	formate dehydrogenase	11	1	0.05	2.78	0.16	0	0.86	0.23	0	0.69	0.21	0	7.15	0.25	0	C1-metabolism
152.	Glyma20g14235.1	heat shock protein 81. 2	7	1	0.07	2.76	0.23	0	1.52	0.23	0	1.51	0.15	0	5.28	0.28	0	stress
153.	Glyma13g39830.1	ATPase AAA type CDC48 protein	27	1	0.04	2.75	0.1	0	1.8	0.14	0	1.84	0.1	0	5.01	0.12	0	cell
154.	Glyma19g01210.1	formate dehydrogenase	13	1	0.04	2.75	0.15	0	1.13	0.19	0	1.23	0.17	0	6.05	0.22	0	C1-metabolism
155.	Glyma05g09310.2	Pyruvate kinase family protein	12	1	0.04	2.74	0.21	0	2.36	0.22	0	1.19	0.2	0	5.66	0.26	0	glycolysis
156.	Glyma04g40470.1	Ribosomal protein L6 family	8	1	0.11	2.74	0.23	0.02	1.44	0.22	0.03	2.28	0.22	0.03	6.62	0.29	0	protein
157.	Glyma12g30060.1	ATPase AAA type CDC48 protein	27	1	0.02	2.71	0.11	0	1.83	0.14	0	1.78	0.1	0	5.11	0.13	0	cell
158.	Glyma14g40380.1	tubulin beta 1 chain	21	1	0.03	2.7	0.07	0	1.98	0.11	0	4.11	0.1	0	21.51	0.12	0	cell
159.	Glyma11g20060.2	ATPase AAA type CDC48 protein	19	1	0.07	2.68	0.14	0	2.16	0.18	0	2.15	0.13	0	6.36	0.15	0	cell
160.	Glyma20g38740.1	10 formyltetrahydrofolate synthetase	13	1	0.01	2.67	0.19	0	0.99	0.22	0.03	8.95	0.1	0	2.14	0.23	0	C1-metabolism
161.	Glyma05g25610.1	tubulin beta 7 chain	20	1	0.01	2.66	0.09	0	2.06	0.12	0	3.64	0.1	0.01	6.19	0.09	0	cell
162.	Glyma09g00660.2	glyoxalase I homolog	7	1	0.07	2.66	0.26	0.04	0.94	0.2	0	2.53	0.27	0	5.21	0.29	0	biodegradation of xenobiotics
163.	Glyma06g19000.1	ATPase AAA type CDC48 protein	17	1	0.02	2.63	0.15	0	1.38	0.17	0	1.74	0.15	0	2.16	0.17	0	cell
164.	Glyma03g39130.1	thioredoxin family protein	5	1	0.09	2.62	0.18	0	1.99	0.3	0.04	2.35	0.3	0.01	3.32	0.28	0.01	redox
165.	Glyma05g35800.1	NADP malic enzyme 4	14	1	0.06	2.61	0.16	0	1.6	0.15	0.02	2.57	0.15	0.03	10.19	0.19	0	TCA cycle
166.	Glyma01g45000.1	alpha/beta Hydrolases superfamily protein	7	1	0.08	2.6	0.19	0	1.73	0.24	0.02	2.95	0.16	0	7.15	0.21	0	lipid metabolism
167.	Glyma05g01460.1	H-ATPase 11	8	1	0.1	2.6	0.25	0.02	2.87	0.3	0.01	5.61	0.25	0.03	7.03	0.36	0	transport
168.	Glyma04g02610.1	tubulin beta 1 chain	22	1	0.03	2.58	0.07	0	2.03	0.1	0	4.07	0.1	0	15.1	0.1	0	cell
169.	Glyma09g03020.1	tubulin beta 8	22	1	0.01	2.58	0.08	0	1.88	0.1	0	3.42	0.09	0.01	6.35	0.09	0	cell
170.	Glyma02g38160.3	serine hydroxymethyltransferase 2	7	1	0.13	2.55	0.23	0.02	0.97	0.33	0.04	0.8	0.26	0	1.05	0.31	0	C1-metabolism
171.	Glyma12g08410.2	ATPase AAA type CDC48 protein	10	1	0.08	2.55	0.15	0	1.45	0.2	0	1.96	0.16	0	2.32	0.19	0	cell
172.	Glyma04g08280.1	non ATPase subunit 9	13	1	0.06	2.54	0.16	0	3.14	0.2	0.01	1.33	0.18	0	7.54	0.13	0	protein
173.	Glyma06g02650.1	tubulin beta 1 chain	22	1	0.03	2.54	0.07	0	2.02	0.1	0	4.07	0.1	0	15.04	0.1	0	cell
174.	Glyma18g22780.1	enolase 1	2	1	0.13	2.54	0.21	0.03	1.94	0.3	0.01	2.81	0.28	0.02	3.88	0.27	0	glycolysis
175.	Glyma15g21890.1	S adenosylmethionine synthetase family protein	14	1	0.03	2.53	0.09	0	1.09	0.12	0	1.05	0.09	0.03	40.02	0.1	0	metal handling
176.	Glyma07g36610.1	galactokinase family protein	6	1	0.12	2.51	0.31	0.01	2.81	0.32	0.03	1.75	0.3	0.02	1.61	0.25	0	minor CHO metabolism
177.	Glyma10g06480.1	ATPase AAA type CDC48 protein	27	1	0.04	2.5	0.1	0	1.74	0.14	0	1.7	0.09	0	5.11	0.12	0	cell
178.	Glyma08g22600.1	phospholipase D alpha 1	24	1	0.03	2.5	0.14	0	0.95	0.13	0	2.69	0.13	0	7.8	0.13	0	lipid metabolism
179.	Glyma18g01330.1	glyceraldehyde 3 phosphate dehydrogenase C1	13	1	0.01	2.49	0.11	0	0.93	0.12	0	1.74	0.11	0	14	0.12	0	glycolysis
180.	Glyma04g35950.1	ATPase AAA type CDC48 protein	21	1	0.02	2.49	0.14	0	1.28	0.16	0	1.56	0.14	0	1.92	0.16	0	cell
181.	Glyma04g40720.1	60S acidic ribosomal protein family	2	1	0.05	2.48	0.38	0	0.94	0.37	0	0.63	0.33	0	8.76	0.52	0	protein
182.	Glyma01g26950.1	tubulin beta chain 3	23	1	0.01	2.48	0.08	0	1.58	0.1	0	3.44	0.09	0.01	5.71	0.09	0	cell
183.	Glyma03g32590.2	GroES like zinc binding dehydrogenase	5	1	0.11	2.48	0.21	0	1.55	0.18	0.05	1.87	0.19	0	5.98	0.22	0	misc
184.	Glyma06g08380.1	non ATPase subunit 9	14	1	0.06	2.48	0.15	0	3.03	0.19	0	1.21	0.17	0	7.45	0.13	0	protein
185.	Glyma10g37960.1	tubulin beta 8	23	1	0.01	2.46	0.08	0	1.81	0.1	0	3.25	0.09	0.02	6.04	0.09	0	cell
186.	Glyma11g12170.2	basic transcription factor 3	5	1	0.09	2.44	0.25	0	1.42	0.27	0	3.3	0.26	0	1.55	0.25	0	RNA
187.	Glyma07g38790.1	NAD(P) binding Rossmann fold superfamily protein	10	1	0.07	2.42	0.14	0	0.88	0.2	0	0.52	0.11	0	0.72	0.19	0	misc
188.	Glyma14g39810.1	catalase 2	9	1	0.05	2.32	0.25	0.02	2.54	0.29	0	0.89	0.22	0.01	5.06	0.2	0	redox
189.	Glyma05g27570.2	Ribosomal L38e protein family	3	1	0.19	2.28	0.5	0	0.8	0.54	0.01	0.35	0.39	0	0.56	0.8	0	protein
190.	Glyma08g45810.1	Lactoylglutathione lyase	3	1	0.17	2.27	0.48	0.01	1.18	0.45	0.02	0.58	0.15	0	3.53	0.68	0.01	not assigned
191.	Glyma11g06720.1	Clathrin heavy chain	16	1	0.05	2.27	0.16	0.01	1.05	0.16	0.05	1.27	0.15	0	3.23	0.18	0	cell
192.	Glyma12g04383.1	basic transcription factor 3	6	1	0.07	2.25	0.23	0	1.2	0.25	0	2.71	0.23	0	1.47	0.25	0	RNA
193.	Glyma02g04090.1	Ribosomal protein S27a	7	1	0.03	2.23	0.14	0.04	1.2	0.14	0.04	1.73	0.17	0	4.41	0.09	0	protein
194.	Glyma09g38010.2	Aldolase type TIM barrel family protein	10	1	0.12	2.21	0.22	0	1.83	0.22	0	2.28	0.21	0	1.13	0.19	0	cell wall
195.	Glyma17g03600.1	Haem oxygenase like multi helical	5	1	0.1	2.19	0.27	0	0.98	0.36	0	0.77	0.33	0	4.35	0.31	0	not assigned
196.	Glyma01g38580.1	Clathrin heavy chain	16	1	0.05	2.19	0.16	0.01	1.34	0.16	0.02	4.07	0.17	0	2.87	0.18	0	cell
197.	Glyma11g37360.1	glyceraldehyde 3 phosphate dehydrogenase C 1	14	1	0.01	2.17	0.1	0	0.94	0.13	0	1.77	0.11	0	13.26	0.12	0	glycolysis
198.	Glyma13g43630.1	heat shock protein 91	19	1	0.04	2.17	0.14	0.01	1.31	0.13	0.01	1.34	0.14	0.01	3.55	0.17	0.01	stress
199.	Glyma15g15480.1	importin alpha isoform 2	13	1	0.04	2.16	0.15	0	1.97	0.19	0	1.91	0.15	0	3.19	0.15	0	protein
200.	Glyma12g10580.1	aconitase 3	9	1	0.02	2.13	0.12	0	1.33	0.13	0	2.62	0.17	0.03	9.07	0.22	0.03	TCA cycle
201.	Glyma13g36670.1	phosphoenolpyruvate carboxylase 1	10	1	0.05	2.12	0.2	0.01	1.45	0.21	0.02	1.26	0.15	0.02	2.98	0.19	0	glycolysis
202.	Glyma18g40690.2	NAD(P) linked oxidoreductase superfamily protein	5	1	0.23	2.09	0.37	0.01	0.87	0.46	0.01	0.6	0.43	0	1.84	0.35	0	minor CHO metabolism
203.	Glyma18g43710.2	20S proteasome alpha subunit C1	6	1	0.06	2.08	0.34	0	0.75	0.33	0	1.02	0.18	0.01	8.69	0.44	0	protein
204.	Glyma06g46190.2	aconitase 3	10	1	0.02	2.07	0.12	0	1.33	0.13	0	2.59	0.17	0.01	8.8	0.22	0.01	TCA cycle
205.	Glyma12g33820.1	phosphoenolpyruvate carboxylase 2	11	1	0.04	2.05	0.19	0	1.4	0.21	0.01	1.24	0.15	0.02	2.87	0.19	0	glycolysis
206.	Glyma02g42560.1	Clathrin heavy chain	27	1	0.05	2.03	0.12	0.01	1.03	0.13	0.03	1.16	0.13	0	3.73	0.15	0	cell
207.	Glyma02g39360.1	Clathrin heavy chain	16	1	0.05	2.03	0.17	0	1.3	0.17	0.01	4.1	0.18	0	2.5	0.2	0	cell
208.	Glyma10g34490.1	Pyruvate kinase family protein	11	1	0.05	2.02	0.17	0	0.66	0.19	0	1.71	0.18	0	4.28	0.24	0	glycolysis
209.	Glyma15g01370.1	Protein of unknown function DUF642	9	1	0.09	2	0.16	0.03	1.22	0.23	0	1.36	0.19	0	1.63	0.2	0	not assigned
210.	Glyma07g04890.1	40s ribosomal protein SA B	7	1	0.11	1.97	0.16	0	1.1	0.2	0.01	0.91	0.15	0	3.26	0.18	0	protein
211.	Glyma08g23260.3	Ribosomal protein L7Ae/L30e/S12e/Gadd45 family	7	1	0.09	1.95	0.19	0.01	3.67	0.21	0.02	1.43	0.18	0	3.68	0.15	0	protein
212.	Glyma12g06980.1	UDP XYL synthase 6	10	1	0.06	1.93	0.22	0.04	0.86	0.2	0.04	0.92	0.21	0	2.01	0.2	0	cell wall
213.	Glyma07g01720.1	Insulinase (Peptidase family M16) protein	9	1	0.01	1.92	0.2	0	0.86	0.24	0	1.46	0.24	0.01	3.28	0.33	0	protein
214.	Glyma04g42830.1	proteasome beta subunit C1	4	1	0.18	1.91	0.37	0	1.5	0.42	0.02	0.85	0.38	0.01	1.88	0.43	0	protein
215.	Glyma10g25630.1	heat shock protein 60	14	1	0.06	1.9	0.2	0	0.6	0.22	0.01	0.6	0.2	0.01	3.36	0.25	0	protein
216.	Glyma17g14280.1	HSP70 interacting protein 1	8	1	0.07	1.89	0.22	0	1.41	0.18	0.01	1.48	0.21	0	5.12	0.29	0	not assigned
217.	Glyma20g19980.1	heat shock protein 60	14	1	0.06	1.86	0.2	0	0.6	0.22	0.01	0.6	0.2	0.01	3.24	0.24	0	protein
218.	Glyma08g04890.1	Phosphoglucomutase/phosphomannomutase family	18	1	0.02	1.86	0.12	0	1.41	0.13	0.01	1.5	0.12	0.05	3.32	0.1	0	glycolysis
219.	Glyma05g37860.1	beta 6 tubulin	18	1	0.03	1.85	0.08	0	2.22	0.12	0	2.51	0.09	0	11.25	0.14	0	cell
220.	Glyma10g29000.1	importin alpha isoform 1	14	1	0.05	1.85	0.16	0	2.21	0.2	0	2.09	0.14	0	2.87	0.16	0	protein
221.	Glyma13g43970.1	Protein of unknown function DUF642	9	1	0.09	1.84	0.16	0.01	1.19	0.23	0	1.36	0.19	0	1.63	0.2	0	not assigned
222.	Glyma07g02720.1	Ribosomal protein L7Ae/L30e/S12e/Gadd45 family	7	1	0.09	1.84	0.2	0.03	3.9	0.21	0.02	1.52	0.19	0	3.46	0.15	0	protein
223.	Glyma14g37510.1	Clathrin heavy chain	14	1	0.05	1.84	0.15	0.01	1.45	0.18	0.01	4.18	0.18	0	2.54	0.19	0	cell
224.	Glyma18g02960.1	Clathrin heavy chain	28	1	0.04	1.83	0.11	0	1.15	0.12	0.03	2.34	0.11	0	2.02	0.12	0	cell
225.	Glyma11g35460.1	Clathrin heavy chain	26	1	0.04	1.82	0.11	0	1.17	0.12	0.02	2.36	0.12	0	1.91	0.12	0	cell
226.	Glyma06g03380.1	gamma carbonic anhydrase 2	8	1	0.06	1.82	0.19	0.01	0.86	0.23	0	4.41	0.17	0.04	2.3	0.21	0.01	mito. ETC
227.	Glyma18g48370.1	Aldolase type TIM barrel family protein	10	1	0.11	1.81	0.21	0	1.09	0.22	0	1.6	0.2	0	1.22	0.21	0	cell wall
228.	Glyma05g03150.1	homolog of nucleolar protein NOP56	11	1	0.07	1.77	0.28	0.02	0.88	0.27	0.02	0.69	0.23	0.01	5.72	0.27	0	RNA
229.	Glyma03g27570.1	Nascent polypeptide associated complex	5	1	0.05	1.76	0.24	0	0.82	0.26	0	1.16	0.22	0.01	3.72	0.34	0	protein
230.	Glyma19g40041.1	sucrose synthase 3	14	1	0.05	1.76	0.2	0	0.46	0.22	0	0.69	0.22	0	1.32	0.23	0	major CHO metabolism
231.	Glyma05g34320.1	26S proteasome regulatory complex non ATPase subcomplex Rpn2	10	1	0.06	1.73	0.23	0.01	1.01	0.22	0.02	1	0.15	0.02	2.82	0.24	0	protein
232.	Glyma07g05130.1	alanine aminotransferase 2	13	1	0.01	1.72	0.16	0	0.89	0.19	0.04	1.36	0.17	0.03	5.2	0.17	0	amino acid metabolism
233.	Glyma05g06050.3	S adenosyl L methionine dependent methyltransferases superfamily protein	4	1	0.07	1.71	0.4	0	0.44	0.43	0	0.64	0.44	0	0.44	0.32	0	stress
234.	Glyma17g13770.1	homolog of nucleolar protein NOP56	10	1	0.05	1.7	0.23	0.03	0.9	0.23	0.02	1.13	0.21	0.01	3.08	0.19	0	RNA
235.	Glyma08g47890.1	glycyl tRNA synthetase	11	1	0.07	1.69	0.22	0	0.73	0.19	0	0.81	0.17	0	1.32	0.19	0	protein
236.	Glyma05g13910.1	Pyruvate kinase family protein	3	1	0.11	1.67	0.25	0	0.59	0.35	0.01	3.08	0.3	0.02	2.61	0.4	0.04	glycolysis
237.	Glyma20g09810.1	phosphoenolpyruvate carboxylase 3	19	1	0.04	1.66	0.13	0	1.2	0.15	0	1.61	0.14	0	4.27	0.17	0	glycolysis
238.	Glyma08g05350.1	26S proteasome regulatory complex non ATPase subcomplex Rpn2	10	1	0.07	1.65	0.23	0.01	0.89	0.22	0.02	0.93	0.15	0.02	3.14	0.27	0	protein
239.	Glyma04g37120.1	Translation elongation factor EF1B	10	1	0.05	1.63	0.18	0	0.59	0.16	0	0.74	0.17	0.01	6.31	0.21	0	protein
240.	Glyma13g38480.1	aconitase 3	19	1	0.02	1.63	0.09	0	1.44	0.11	0	2.12	0.12	0.02	5.81	0.15	0.01	TCA cycle
241.	Glyma12g32000.1	aconitase 3	19	1	0.02	1.61	0.09	0	1.39	0.11	0	1.93	0.12	0.01	5.44	0.14	0	TCA cycle
242.	Glyma05g22060.1	Subtilase family protein	9	1	0.04	1.61	0.21	0.01	0.7	0.2	0	0.99	0.21	0	9.06	0.27	0	protein
243.	Glyma06g33380.1	phosphoenolpyruvate carboxylase 3	20	1	0.04	1.6	0.13	0	1.17	0.14	0	1.58	0.13	0	4.16	0.17	0	glycolysis
244.	Glyma03g39500.1	regulatory particle triple A ATPase 5A	10	1	0.06	1.6	0.13	0	0.78	0.19	0	1.59	0.2	0	1.55	0.19	0	protein
245.	Glyma03g00470.1	translation initiation factor 3B1	9	1	0.07	1.59	0.27	0	1.9	0.27	0.01	0.33	0.08	0	4.3	0.22	0	protein
246.	Glyma06g17930.5	Translation elongation factor EF1B	10	1	0.05	1.59	0.18	0.01	0.58	0.16	0	0.74	0.17	0	6.32	0.21	0	protein
247.	Glyma19g43830.1	rotamase cyclophilin 2	3	1	0.19	1.58	0.3	0.03	5.21	0.44	0	0.84	0.39	0.04	2.92	0.39	0.04	cell
248.	Glyma03g16660.1	proteasome subunit PAB1	5	1	0.08	1.57	0.34	0	2.7	0.43	0.04	0.61	0.43	0.01	1.34	0.53	0	protein
249.	Glyma17g10880.1	malate dehydrogenase	9	1	0.07	1.57	0.23	0	1.91	0.24	0	2.29	0.2	0.03	2.12	0.29	0	TCA cycle
250.	Glyma11g19220.1	TCP 1/cpn60 chaperonin family protein	11	1	0.07	1.56	0.2	0	0.88	0.2	0	2.13	0.2	0	5.23	0.21	0	protein
251.	Glyma19g43120.1	20S proteasome beta subunit G1	4	1	0.15	1.54	0.39	0.01	0.55	0.34	0	1.38	0.43	0	6.45	0.55	0	protein
252.	Glyma19g27250.1	translocon associated protein beta family protein	3	1	0.14	1.53	0.39	0.01	0.77	0.26	0	2.07	0.37	0	18.89	0.53	0	not assigned
253.	Glyma20g33060.1	Pyruvate kinase family protein	12	1	0.05	1.53	0.13	0	0.71	0.18	0	1.62	0.17	0	4.26	0.23	0	glycolysis
254.	Glyma10g29250.1	regulatory particle triple A ATPase 5A	15	1	0.06	1.52	0.13	0	0.76	0.18	0	1.34	0.18	0	1.4	0.18	0	protein
255.	Glyma13g10130.1	proteasome beta subunit C1	4	1	0.15	1.5	0.32	0	1.36	0.4	0	0.6	0.31	0	1.94	0.44	0	protein
256.	Glyma02g47210.1	heat shock protein 81.4	22	1	0.03	1.49	0.06	0	1.11	0.14	0	1.66	0.11	0.01	14.41	0.16	0	stress
257.	Glyma02g46050.3	endoribonuclease L PSP family protein	6	1	0.11	1.49	0.14	0	1.5	0.21	0	0.73	0.25	0	2.4	0.36	0.01	RNA
258.	Glyma16g05530.1	translocon associated protein beta family protein	3	1	0.13	1.49	0.38	0.02	1.15	0.36	0.01	2.03	0.36	0	16.73	0.5	0	not assigned
259.	Glyma12g09250.1	TCP 1/cpn60 chaperonin family protein	11	1	0.07	1.49	0.2	0	0.88	0.2	0	2.12	0.2	0	5.23	0.21	0	protein
260.	Glyma03g40470.1	20S proteasome beta subunit G1	4	1	0.07	1.48	0.4	0.01	0.58	0.28	0	1.15	0.38	0	7.75	0.62	0	protein
261.	Glyma13g11700.2	AMP dependent synthetase and ligase family protein	5	1	0.06	1.48	0.33	0	0.44	0.39	0	0.29	0.12	0	0.4	0.32	0	lipid metabolism
262.	Glyma17g14170.1	nucleotide rhamnose synthase/epimerase reductase	10	1	0.07	1.48	0.17	0	1.27	0.2	0	1.53	0.17	0	2.18	0.2	0	cell wall
263.	Glyma14g02690.4	endoribonuclease L PSP family protein	5	1	0.14	1.47	0.15	0	1.5	0.22	0	0.65	0.27	0	2.57	0.37	0.01	RNA
264.	Glyma12g24190.1	Aldolase superfamily protein	6	1	0.08	1.46	0.22	0.03	1.38	0.25	0.02	0.83	0.18	0	3.01	0.25	0	photosynthesis
265.	Glyma04g03310.3	gamma carbonic anhydrase 1	8	1	0.06	1.46	0.17	0	0.82	0.23	0	4.57	0.17	0.01	1.64	0.21	0	mito. ETC
266.	Glyma16g01630.1	alanine aminotransferase 2	12	1	0.01	1.44	0.17	0	0.87	0.19	0.04	1.26	0.18	0.04	5.13	0.17	0	amino acid metabolism
267.	Glyma04g01690.1	Ribophorin I	7	1	0.14	1.41	0.28	0	0.66	0.33	0	1.87	0.31	0	2.76	0.55	0	protein
268.	Glyma09g04290.1	secretion associated RAS super family 2	6	1	0.06	1.37	0.21	0	1.21	0.26	0.02	1.69	0.18	0	7.59	0.29	0	signaling
269.	Glyma07g00420.1	regulatory particle triple A ATPase 6A	8	1	0.11	1.37	0.15	0	1.14	0.34	0.04	1.97	0.28	0	1.26	0.19	0	protein
270.	Glyma10g41450.1	Aldolase superfamily protein	7	1	0.05	1.34	0.2	0.04	1.18	0.22	0.02	0.87	0.16	0.01	2.79	0.23	0	photosynthesis
271.	Glyma18g05730.1	regulatory particle triple A ATPase 3	8	1	0.1	1.34	0.14	0.04	1.05	0.3	0.05	1.93	0.27	0	1.47	0.2	0	protein
272.	Glyma08g39390.1	DC1 domain containing protein	9	1	0.08	1.33	0.18	0	0.93	0.18	0	1.38	0.16	0	1.83	0.17	0	not assigned
273.	Glyma20g22090.1	Proteasome component (PCI) domain protein	5	1	0.1	1.32	0.34	0	1.06	0.34	0	0.81	0.35	0	1.07	0.33	0	protein
274.	Glyma06g21290.1	eukaryotic elongation factor 5A 1	6	1	0.08	1.32	0.26	0	0.69	0.25	0.03	0.69	0.26	0.02	30.72	0.41	0.02	protein
275.	Glyma18g31550.3	Insulinase (Peptidase family M16) protein	12	1	0.08	1.3	0.22	0	1.04	0.27	0.05	0.67	0.21	0	1.4	0.28	0	protein
276.	Glyma08g06790.1	Pyridoxal phosphate dependent transferases	10	1	0.04	1.3	0.17	0	1.19	0.19	0	1.28	0.16	0	1.6	0.18	0	amino acid metabolism
277.	Glyma15g18600.1	nucleosome assembly protein 1;2	7	1	0.01	1.29	0.21	0.02	3.98	0.34	0.02	0.72	0.23	0	0.64	0.26	0	DNA
278.	Glyma03g32950.4	eukaryotic translation initiation factor 3A	15	1	0.06	1.29	0.19	0.01	0.58	0.19	0	0.68	0.15	0	1.17	0.18	0	protein
279.	Glyma02g07910.1	TCP 1/cpn60 chaperonin family protein	15	1	0.06	1.28	0.14	0.02	1.03	0.17	0	0.89	0.13	0.01	1.25	0.13	0	protein
280.	Glyma19g35661.1	eukaryotic translation initiation factor 3A	16	1	0.06	1.28	0.19	0.01	0.58	0.19	0	0.67	0.14	0	1.14	0.18	0	protein
281.	Glyma03g02760.1	N.D.*	8	1	0.07	1.27	0.23	0	2.21	0.28	0	1.05	0.16	0	3.58	0.2	0	not assigned
282.	Glyma08g39420.1	N terminal nucleophile aminohydrolases superfamily	7	1	0.09	1.27	0.22	0	1.1	0.25	0	0.42	0.12	0	0.52	0.23	0	protein
283.	Glyma11g08550.1	aconitase 1	17	1	0.02	1.26	0.08	0	2.01	0.14	0	3.88	0.14	0	11.61	0.19	0	TCA cycle
284.	Glyma17g03520.1	secretion associated RAS super family 2	5	1	0.12	1.25	0.18	0.03	1.67	0.39	0.03	1.27	0.32	0	4.98	0.39	0	signaling
285.	Glyma06g43050.1	phosphoenolpyruvate carboxylase 1	15	1	0.03	1.25	0.14	0	1	0.14	0	0.95	0.09	0	2.63	0.17	0	glycolysis
286.	Glyma10g07850.2	60S acidic ribosomal protein family	2	1	0.1	1.25	0.3	0	0.7	0.38	0	0.63	0.19	0	0.55	0.26	0	protein
287.	Glyma18g19225.1	N terminal nucleophile aminohydrolases superfamily	8	1	0.09	1.24	0.21	0	1.08	0.25	0	0.42	0.11	0	0.51	0.23	0	protein
288.	Glyma16g26920.1	TCP 1/cpn60 chaperonin family protein	16	1	0.06	1.23	0.14	0	0.98	0.17	0	0.86	0.13	0	1.23	0.13	0	protein
289.	Glyma17g33050.1	aspartate aminotransferase 5	11	1	0.06	1.23	0.15	0	1.41	0.26	0.01	0.62	0.15	0	0.93	0.17	0	amino acid metabolism
290.	Glyma17g17850.1	Subtilase family protein	13	1	0.04	1.23	0.16	0.02	0.73	0.18	0	0.94	0.18	0	7.72	0.24	0	protein
291.	Glyma01g36750.1	aconitase 1	19	1	0.02	1.23	0.08	0	2.09	0.14	0	3.22	0.12	0	7.6	0.15	0	TCA cycle
292.	Glyma14g38860.1	Thiamine pyrophosphate dependent pyruvate decarboxylase family protein	8	1	0.03	1.22	0.25	0	1.85	0.27	0	4.06	0.18	0	0.9	0.22	0	fermentation
293.	Glyma08g41220.4	S adenosyl L methionine dependent methyltransferases superfamily protein	6	1	0.09	1.22	0.2	0.03	0.54	0.41	0.04	0.29	0.27	0	0.21	0.56	0	stress
294.	Glyma07g33620.2	3 methylcrotonyl CoA carboxylase	3	1	0.18	1.22	0.41	0.04	3.3	0.48	0.01	0.84	0.35	0.01	6.39	0.49	0.01	amino acid metabolism
295.	Glyma19g17930.1	translocase outer membrane 20 2	3	1	0.18	1.21	0.42	0	0.55	0.33	0.02	1.81	0.41	0.03	1.95	0.46	0	protein
296.	Glyma06g08260.1	N terminal nucleophile aminohydrolases superfamily	6	1	0.08	1.21	0.22	0	1.01	0.26	0.01	1.26	0.24	0.01	6.02	0.27	0	protein
297.	Glyma05g28950.2	ARM repeat superfamily protein	4	1	0.19	1.18	0.26	0	0.58	0.47	0	0.77	0.31	0.03	1.55	0.31	0	not assigned
298.	Glyma16g05090.1	ribosomal protein S27	3	1	0.09	1.18	0.4	0	0.35	0.35	0	0.53	0.29	0	3.36	0.38	0	protein
299.	Glyma07g10000.1	protein phosphatase 2A subunit A2	7	1	0.04	1.18	0.23	0	2.04	0.37	0	0.7	0.28	0	1.61	0.4	0	protein
300.	Glyma02g40550.1	Thiamine pyrophosphate dependent pyruvate decarboxylase family protein	6	1	0.09	1.18	0.32	0	1.2	0.32	0	0.93	0.27	0	0.81	0.25	0	fermentation
301.	Glyma19g42490.1	Eukaryotic aspartyl protease family protein	9	1	0.14	1.18	0.26	0	0.48	0.34	0	0.54	0.23	0	0.36	0.29	0	protein
302.	Glyma15g15260.1	Mitochondrial import inner membrane translocase subunit Tim17/Tim22/Tim23 family protein	4	1	0.15	1.17	0.48	0.01	0.45	0.43	0	0.42	0.36	0	0.51	0.47	0	protein
303.	Glyma08g37270.1	serine transhydroxymethyltransferase 1	3	1	0.18	1.17	0.38	0.02	0.6	0.49	0.02	0.6	0.35	0	1.24	0.41	0	C1-metabolism
304.	Glyma09g25250.1	tripeptidyl peptidase ii	19	1	0.05	1.16	0.13	0	0.77	0.17	0	0.58	0.15	0	1.69	0.19	0	protein
305.	Glyma01g00730.5	S adenosyl L methionine dependent methyltransferases	6	1	0.03	1.15	0.35	0	1.11	0.35	0	1.47	0.3	0	1.88	0.44	0	secondary metabolism
306.	Glyma02g00680.2	Ribosomal protein L14	2	1	0.23	1.14	0.52	0.03	1.49	0.42	0.01	0.61	0.36	0.01	1.36	0.37	0	protein
307.	Glyma02g14860.1	3 methylcrotonyl CoA carboxylase	4	1	0.17	1.13	0.38	0.04	2.63	0.41	0.02	0.9	0.32	0.03	3.48	0.3	0	amino acid metabolism
308.	Glyma17g06170.1	nucleosome assembly protein 1;2	10	1	0.1	1.13	0.21	0.04	3.14	0.29	0	0.68	0.22	0	0.87	0.22	0	DNA
309.	Glyma17g18440.1	Granulin repeat cysteine protease family protein	3	1	0.25	1.13	0.53	0.02	0.27	0.49	0	0.44	0.6	0.02	1.67	0.68	0	protein
310.	Glyma14g13480.1	aspartate aminotransferase 5	9	1	0.07	1.12	0.23	0	2.1	0.3	0	0.82	0.16	0	0.76	0.18	0	amino acid metabolism
311.	Glyma16g30190.1	tripeptidyl peptidase ii	21	1	0.02	1.11	0.11	0	0.76	0.17	0	0.59	0.14	0	1.6	0.18	0	protein
312.	Glyma08g36700.1	ARF GAP domain 8	7	1	0.04	1.09	0.18	0	1.24	0.24	0	1.81	0.18	0.02	2.53	0.22	0	protein
313.	Glyma02g03860.1	spermidine synthase 1	7	1	0.09	1.09	0.3	0.04	0.54	0.27	0	0.54	0.26	0.02	0.94	0.29	0	polyamine metabolism
314.	Glyma02g33350.1	S formylglutathione hydrolase	6	1	0.07	1.07	0.22	0.02	0.67	0.33	0.02	0.77	0.32	0.02	1.36	0.35	0	C1-metabolism
315.	Glyma13g39490.2	60S acidic ribosomal protein family	2	1	0.09	1.06	0.18	0	0.93	0.26	0	0.93	0.25	0	6.82	0.32	0	protein
316.	Glyma05g05190.1	ubiquitin C terminal hydrolase 3	4	1	0.05	1.06	0.46	0	0.54	0.49	0.01	0.3	0.47	0	0.75	0.35	0	protein
317.	Glyma12g30800.3	60S acidic ribosomal protein family	3	1	0.07	1.05	0.17	0	0.86	0.24	0	0.83	0.22	0	5.94	0.3	0	protein
318.	Glyma14g04180.1	Late embryogenesis abundant protein group 2	13	1	0.08	1.05	0.19	0	0.96	0.2	0.03	1.04	0.19	0.03	3.35	0.32	0	development
319.	Glyma15g11530.1	glyoxalase I homolog	6	1	0.04	1.05	0.22	0.02	0.88	0.22	0	0.93	0.19	0	1.87	0.21	0	biodegradation of xenobiotics
320.	Glyma02g43460.1	PDI like 2 2	7	1	0.06	1.05	0.13	0.04	1.3	0.37	0.01	0.53	0.31	0	0.55	0.15	0	redox
321.	Glyma13g44261.1	Cystathionine beta synthase (CBS) protein	6	1	0.04	1.03	0.29	0	0.73	0.24	0	1.43	0.26	0	0.92	0.32	0	not assigned
322.	Glyma14g05520.1	PDI like 2 2	8	1	0.05	1.03	0.13	0.01	1.08	0.33	0	0.47	0.28	0	0.96	0.15	0	redox
323.	Glyma09g04250.1	Mitochondrial import inner membrane translocase	3	1	0.17	1.02	0.47	0	0.43	0.28	0	0.4	0.23	0	0.94	0.67	0.02	protein
324.	Glyma06g12340.1	2 oxoglutarate and Fe dependent oxygenase superfamily	3	1	0.14	1.01	0.39	0	0.5	0.51	0.02	0.38	0.47	0	1.21	0.65	0	hormone metabolism
325.	Glyma12g09390.1	NAD ADP ribosyltransferases	20	1	0.05	1	0.19	0	0.55	0.21	0	0.4	0.18	0	0.25	0.17	0	protein
326.	Glyma03g35080.1	60S acidic ribosomal protein family	2	1	0.12	0.99	0.68	0.02	0.14	0.56	0	0.39	0.55	0	0.9	0.42	0	protein
327.	Glyma04g05620.5	aminopeptidase M1	9	1	0.11	0.99	0.21	0	0.9	0.26	0	1.22	0.19	0	4.97	0.26	0	protein
328.	Glyma10g04480.1	ATP citrate lyase family protein	12	1	0.04	0.99	0.07	0	1.03	0.22	0.01	3.1	0.18	0.01	4.32	0.24	0	TCA cycle
329.	Glyma17g13570.1	MA3 domain containing protein	5	1	0.16	0.98	0.21	0.02	0.4	0.38	0	0.56	0.34	0.01	0.52	0.36	0	DNA
330.	Glyma04g40550.1	nascent polypeptide associated complex subunit alpha like protein 2	6	1	0.07	0.98	0.25	0	0.56	0.3	0.01	0.88	0.23	0	1.85	0.34	0	protein
331.	Glyma19g02380.1	voltage dependent anion channel 1	10	1	0.05	0.97	0.22	0	0.85	0.22	0.02	0.82	0.16	0.03	4.51	0.27	0.02	transport
332.	Glyma12g04290.1	Coatomer alpha subunit	9	1	0.08	0.97	0.2	0.01	2.19	0.3	0	0.73	0.16	0	2.99	0.26	0	cell
333.	Glyma11g12080.1	Coatomer alpha subunit	10	1	0.08	0.97	0.19	0.02	2.26	0.3	0	0.73	0.15	0	2.86	0.26	0	cell
334.	Glyma13g18730.1	ATP citrate lyase family protein	13	1	0.04	0.97	0.07	0	1.18	0.19	0	4.44	0.16	0.01	4.38	0.17	0	TCA cycle
335.	Glyma04g37620.5	ubiquitin conjugating enzyme 27	2	1	0.16	0.96	0.69	0.03	0.44	0.77	0.05	0.42	0.78	0.01	0.67	0.41	0.03	protein
336.	Glyma06g14250.1	nascent polypeptide associated complex subunit alpha like protein 2	6	1	0.07	0.94	0.24	0	0.57	0.29	0	0.85	0.22	0	1.68	0.32	0	protein
337.	Glyma20g24790.1	protein phosphatase 2A subunit A2	4	1	0.06	0.93	0.36	0	2.5	0.44	0	0.64	0.34	0	2	0.47	0	protein
338.	Glyma18g00590.1	selenium binding protein 1	11	1	0.06	0.93	0.12	0	1.06	0.22	0.01	0.79	0.18	0	0.82	0.24	0	metal handling
339.	Glyma11g37630.1	TCP 1/cpn60 chaperonin family protein	9	1	0.05	0.92	0.26	0.03	0.96	0.28	0	0.76	0.21	0.02	0.64	0.23	0	protein
340.	Glyma03g32140.3	ribophorin II family protein	4	1	0.1	0.91	0.18	0.01	0.58	0.37	0.02	0.42	0.38	0	0.38	0.47	0	development
341.	Glyma07g19170.2	20S proteasome alpha subunit C1	6	1	0.14	0.9	0.26	0.02	0.51	0.36	0.01	0.79	0.17	0	4.97	0.37	0	protein
342.	Glyma11g12610.1	coatomer gamma 2 subunit putative	11	1	0.06	0.9	0.16	0	0.81	0.2	0.01	1.54	0.18	0.03	1.56	0.26	0	cell
343.	Glyma04g36570.1	MA3 domain containing protein	6	1	0.12	0.89	0.2	0	0.45	0.35	0	0.58	0.32	0.02	0.48	0.33	0	DNA
344.	Glyma12g01291.1	transducin family protein	6	1	0.08	0.88	0.26	0	0.61	0.32	0.04	0.52	0.25	0	0.56	0.38	0	not assigned
345.	Glyma11g12200.1	NOP56 like pre RNA processing ribonucleoprotein	7	1	0.04	0.88	0.33	0	0.45	0.42	0	0.31	0.24	0	0.47	0.24	0	protein
346.	Glyma20g33270.1	Coatomer alpha subunit	10	1	0.07	0.87	0.19	0	2.44	0.28	0	0.82	0.18	0	2.49	0.3	0	cell
347.	Glyma02g02560.1	N.D.*	3	1	0.17	0.87	0.37	0	1.32	0.46	0	0.92	0.35	0.02	1.12	0.41	0.01	not assigned
348.	Glyma08g39110.1	Pyruvate phosphate dikinase PEP/pyruvate binding domain	9	1	0.15	0.87	0.22	0	0.74	0.31	0.01	0.63	0.3	0	2.39	0.43	0	major CHO metabolism
349.	Glyma08g45210.1	alpha glucan phosphorylase 2	3	1	0.1	0.86	0.48	0	1.09	0.59	0	1.19	0.48	0	0.11	0.16	0	major CHO metabolism
350.	Glyma11g10770.3	NAD(P) binding Rossmann fold superfamily protein	5	1	0.12	0.84	0.33	0.02	0.69	0.33	0.04	1.37	0.3	0.03	2.09	0.29	0.04	lipid metabolism
351.	Glyma12g04400.1	NOP56 like pre RNA processing ribonucleoprotein	8	1	0.04	0.83	0.32	0	0.43	0.41	0	0.29	0.23	0	0.46	0.24	0	protein
352.	Glyma05g03190.1	arginosuccinate synthase family	5	1	0.1	0.83	0.34	0.01	0.67	0.35	0.04	0.75	0.14	0	1.04	0.21	0	amino acid metabolism
353.	Glyma09g36050.1	transducin family protein	8	1	0.08	0.83	0.24	0	0.59	0.29	0.02	0.51	0.24	0	0.53	0.36	0	not assigned
354.	Glyma15g43200.3	sterol methyltransferase 1	6	1	0.08	0.83	0.26	0	0.98	0.21	0	0.92	0.35	0	1.28	0.42	0	hormone metabolism
355.	Glyma06g17310.2	fibrillarin 2	7	1	0.1	0.81	0.2	0.05	0.54	0.18	0.01	1.1	0.26	0.04	6.12	0.25	0	protein
356.	Glyma10g11670.3	sterol methyltransferase 1	6	1	0.08	0.81	0.25	0	0.99	0.21	0	0.9	0.33	0	1.23	0.41	0.02	hormone metabolism
357.	Glyma09g33490.1	Zincin like metalloproteases family protein	17	1	0.05	0.81	0.12	0	0.9	0.14	0	0.85	0.13	0	1.14	0.14	0	protein
358.	Glyma08g14760.1	binding	8	1	0.06	0.81	0.16	0.02	0.77	0.12	0	0.61	0.25	0.04	0.77	0.18	0	not assigned
359.	Glyma09g06380.2	Galactose mutarotase like superfamily protein	5	1	0.05	0.81	0.24	0.01	0.61	0.21	0	0.77	0.17	0	0.59	0.13	0	minor CHO metabolism
360.	Glyma19g34900.2	ribophorin II family protein	6	1	0.09	0.81	0.17	0	0.53	0.34	0	0.42	0.34	0	0.36	0.4	0	development
361.	Glyma01g02480.1	Zincin like metalloproteases family protein	15	1	0.07	0.81	0.14	0	0.95	0.15	0	0.79	0.14	0	1.05	0.15	0	protein
362.	Glyma11g36150.2	binding	11	1	0.06	0.8	0.15	0	0.76	0.12	0	0.61	0.22	0	0.73	0.17	0	not assigned
363.	Glyma10g34310.1	Coatomer alpha subunit	11	1	0.07	0.8	0.18	0.01	1.05	0.26	0	0.65	0.14	0	1.88	0.26	0	cell
364.	Glyma18g02300.1	binding	12	1	0.06	0.8	0.15	0	0.76	0.12	0	0.61	0.22	0	0.72	0.17	0	not assigned
365.	Glyma05g34190.1	TCP 1/cpn60 chaperonin family protein	11	1	0.08	0.79	0.26	0.01	0.65	0.26	0	0.9	0.2	0	2.95	0.25	0	protein
366.	Glyma12g35750.1	Class I glutamine amidotransferase like superfamily	6	1	0.14	0.78	0.35	0.04	0.5	0.38	0	1.03	0.21	0	0.61	0.38	0	not assigned
367.	Glyma07g18110.1	TCP 1/cpn60 chaperonin family protein	7	1	0.1	0.78	0.3	0.05	0.83	0.36	0.04	1.06	0.25	0.02	2.57	0.28	0	protein
368.	Glyma17g14040.1	Arginase	5	1	0.12	0.77	0.37	0	0.35	0.46	0	0.29	0.35	0	1.25	0.49	0	amino acid metabolism
369.	Glyma08g05470.1	TCP 1/cpn60 chaperonin family protein	12	1	0.08	0.77	0.25	0	0.64	0.25	0	0.89	0.19	0	2.9	0.25	0	protein
370.	Glyma12g17680.1	flavodoxin like quinone reductase 1	3	1	0.1	0.76	0.53	0.01	0.8	0.5	0	0.27	0.3	0	0.19	0.7	0	lipid metabolism
371.	Glyma03g32800.1	regulatory particle AAA ATPase 2A	9	1	0.08	0.75	0.22	0.02	0.77	0.26	0.01	0.62	0.21	0	3.05	0.3	0	protein
372.	Glyma02g47460.1	ADP glucose pyrophosphorylase 1	6	1	0.1	0.75	0.32	0.04	0.78	0.27	0.02	0.73	0.22	0	0.39	0.33	0	major CHO metabolism
373.	Glyma01g33761.1	Arginase	4	1	0.12	0.73	0.38	0	0.37	0.48	0	0.22	0.35	0	1.57	0.56	0	amino acid metabolism
374.	Glyma14g24270.1	proteasome beta subunit C1	4	1	0.15	0.73	0.33	0	0.41	0.41	0	0.57	0.32	0	1.76	0.43	0	protein
375.	Glyma12g02076.1	methionine tRNA ligase putative	9	1	0.1	0.72	0.26	0.02	0.58	0.25	0	0.94	0.19	0	1.01	0.27	0	protein
376.	Glyma11g07250.1	succinate dehydrogenase 1 1	8	1	0.11	0.72	0.27	0	0.49	0.26	0	0.71	0.2	0	1.7	0.43	0.02	TCA cycle
377.	Glyma13g10200.1	methionine tRNA ligase putative	3	1	0.14	0.71	0.46	0.01	0.41	0.46	0	0.56	0.36	0.02	0.49	0.49	0	protein
378.	Glyma08g20610.1	Root hair defective 3 GTP binding protein (RHD3)	3	1	0.18	0.7	0.33	0.04	0.4	0.38	0.03	0.34	0.46	0.01	0.26	0.47	0	development
379.	Glyma08g19170.1	Peroxidase superfamily protein	4	1	0.1	0.7	0.49	0	1.31	0.54	0.01	2.45	0.34	0	0.57	0.23	0.03	misc
380.	Glyma03g37441.1	sucrose synthase 3	12	1	0.05	0.68	0.2	0	0.46	0.22	0	0.68	0.21	0	1.06	0.19	0	major CHO metabolism
381.	Glyma20g22160.1	phytochrome A	6	1	0.05	0.68	0.34	0.02	0.56	0.38	0	0.54	0.14	0	2.9	0.39	0	signaling
382.	Glyma02g04320.4	alanine 2 oxoglutarate aminotransferase 2	5	1	0.09	0.66	0.21	0.01	0.73	0.39	0.02	0.26	0.19	0.04	1.34	0.39	0.02	photosynthesis
383.	Glyma04g08710.1	catalytics	4	1	0.16	0.65	0.33	0.02	0.81	0.22	0	0.99	0.5	0.01	0.57	0.48	0.01	not assigned
384.	Glyma06g35680.1	ARM repeat superfamily protein	5	1	0.07	0.65	0.19	0.03	0.45	0.42	0	0.53	0.21	0	0.14	0.34	0	protein
385.	Glyma07g08170.1	Calcium dependent lipid binding family protein	2	1	0.13	0.65	0.44	0.05	0.56	0.4	0.04	0.4	0.41	0	0.16	0.5	0	not assigned
386.	Glyma13g43870.1	pleiotropic drug resistance 12	5	1	0.12	0.64	0.33	0	0.42	0.34	0	0.35	0.34	0	0.22	0.42	0	transport
387.	Glyma11g02950.1	hydroxymethylglutaryl CoA synthase	4	1	0.06	0.63	0.32	0	0.45	0.33	0	0.45	0.25	0	0.63	0.36	0	secondary metabolism
388.	Glyma07g39960.1	phosphofructokinase 2	7	1	0.18	0.63	0.31	0	0.33	0.38	0	0.29	0.32	0	0.82	0.54	0	glycolysis
389.	Glyma11g19070.2	NAD ADP ribosyltransferases	19	1	0.06	0.63	0.18	0	0.2	0.14	0	0.23	0.14	0	0.52	0.21	0	protein
390.	Glyma18g06620.1	ubiquitin activating enzyme 1	14	1	0.06	0.63	0.14	0	1.06	0.21	0.03	0.9	0.14	0	1.28	0.21	0	protein
391.	Glyma14g01290.1	ADP glucose pyrophosphorylase 1	5	1	0.18	0.62	0.41	0.05	0.48	0.3	0.03	0.58	0.24	0.01	0.18	0.57	0	major CHO metabolism
392.	Glyma05g05260.1	RAB GTPase homolog 1C	5	1	0.08	0.61	0.27	0	1.04	0.34	0.01	0.39	0.27	0	0.44	0.41	0	signaling
393.	Glyma07g01230.1	Root hair defective 3 GTP binding protein	3	1	0.19	0.59	0.49	0.02	0.78	0.36	0.02	1.78	0.4	0.01	0.77	0.44	0	development
394.	Glyma04g03276.1	ornithine carbamoyltransferase	2	1	0.12	0.59	0.57	0.02	0.81	0.53	0.01	0.85	0.47	0	1.15	0.6	0	amino acid metabolism
395.	Glyma07g18570.1	Thiamine pyrophosphate dependent pyruvate decarboxylase family protein	7	1	0.16	0.58	0.35	0.03	0.49	0.41	0	0.44	0.35	0	0.38	0.29	0	fermentation
396.	Glyma09g31760.1	protein phosphatase 2A subunit A2	7	1	0.04	0.58	0.26	0	1.64	0.36	0	0.6	0.3	0	0.91	0.39	0	protein
397.	Glyma10g33350.2	Peroxygenase 2	3	1	0.16	0.58	0.46	0	0.28	0.37	0	0.12	0.27	0	0.26	0.44	0	development
398.	Glyma08g02390.1	vacuolar ATP synthase subunit E1	3	1	0.14	0.56	0.42	0	0.45	0.51	0	0.2	0.28	0	0.39	0.65	0	transport
399.	Glyma01g42450.1	hydroxymethylglutaryl CoA synthase	3	1	0.13	0.56	0.33	0	0.59	0.41	0	0.5	0.29	0	0.71	0.48	0	secondary metabolism
400.	Glyma17g37280.1	thioredoxin H type 1	3	1	0.2	0.55	0.41	0.04	0.47	0.59	0	0.23	0.44	0	0.37	0.24	0.01	redox
401.	Glyma07g09370.1	Enoyl CoA hydratase/isomerase family	6	1	0.1	0.55	0.3	0	1.45	0.38	0	0.42	0.18	0.01	2.32	0.37	0.04	lipid metabolism
402.	Glyma08g08970.1	urease accessory protein G	3	1	0.07	0.55	0.16	0.04	0.41	0.41	0	0.34	0.28	0	0.58	0.28	0	amino acid metabolism
403.	Glyma16g27030.1	tubulin alpha 3	6	1	0.12	0.54	0.23	0	0.55	0.23	0	0.55	0.22	0	0.81	0.23	0	cell
404.	Glyma18g43460.1	pyruvate decarboxylase 2	6	1	0.17	0.53	0.36	0.01	0.31	0.43	0	0.34	0.35	0	0.34	0.26	0	fermentation
405.	Glyma17g07380.1	xylose isomerase family protein	11	1	0.07	0.52	0.18	0	0.57	0.25	0	0.28	0.18	0	0.59	0.24	0	minor CHO metabolism
406.	Glyma12g01770.3	Zinc binding alcohol dehydrogenase family protein	3	1	0.09	0.52	0.41	0	0.45	0.37	0	0.31	0.33	0	0.75	0.31	0	misc
407.	Glyma17g14150.1	hydroxymethylglutaryl CoA synthase	3	1	0.06	0.51	0.65	0	0.32	0.43	0	0.31	0.41	0	0.43	0.47	0	secondary metabolism
408.	Glyma01g38200.1	succinate dehydrogenase 1 1	7	1	0.11	0.51	0.28	0	0.56	0.21	0	0.32	0.22	0	0.47	0.42	0	TCA cycle
409.	Glyma06g01790.1	Ribophorin I	7	1	0.16	0.51	0.33	0	0.49	0.39	0	0.64	0.36	0	0.09	0.41	0	protein
410.	Glyma04g07220.1	cellulose synthase 1	4	1	0.05	0.5	0.47	0.03	0.5	0.49	0.04	0.36	0.34	0	0.39	0.31	0	cell wall
411.	Glyma09g32430.1	Enoyl CoA hydratase/isomerase family	9	1	0.1	0.49	0.23	0	1.29	0.34	0.01	0.45	0.17	0.02	1.72	0.31	0.01	lipid metabolism
412.	Glyma05g35021.1	Class II aaRS and biotin synthetases superfamily	4	1	0.12	0.48	0.19	0	0.58	0.54	0	0.55	0.21	0	0.47	0.42	0	protein
413.	Glyma02g06400.1	succinate dehydrogenase 1 1	4	1	0.12	0.48	0.31	0	0.22	0.29	0	0.22	0.24	0	0.63	0.55	0.01	TCA cycle
414.	Glyma19g13060.1	Oleosin family protein	4	1	0.24	0.47	0.43	0.02	0.18	0.48	0.01	0.18	0.5	0	0.07	0.79	0	lipid metabolism
415.	Glyma07g32330.1	cytochrome P450 family 93 D polypeptide 1	4	1	0.07	0.47	0.38	0.01	0.46	0.48	0.02	0.31	0.37	0	0.18	0.41	0	misc
416.	Glyma05g37190.1	vacuolar H ATPase subunit E isoform 3	4	1	0.12	0.47	0.39	0	0.5	0.46	0	0.24	0.27	0	0.38	0.62	0	transport
417.	Glyma10g16790.1	UDP Glycosyltransferase superfamily protein	2	1	0.04	0.47	0.52	0.04	0.4	0.63	0.02	0.37	0.54	0	0.62	0.44	0	secondary metabolism
418.	Glyma04g04300.1	poly(A) binding protein 4	3	1	0.07	0.47	0.22	0	0.53	0.35	0.01	0.25	0.4	0	0.32	0.16	0	RNA
419.	Glyma08g25950.1	cytochrome P450 family 72 A polypeptide 15	3	1	0.05	0.47	0.25	0.01	0.39	0.5	0.01	0.42	0.36	0.01	0.47	0.17	0	misc
420.	Glyma07g38460.1	UDP Glycosyltransferase superfamily protein	5	1	0.11	0.46	0.22	0.01	0.59	0.54	0.04	0.35	0.36	0	0.72	0.49	0	misc
421.	Glyma04g06210.1	NAD(P) binding Rossmann fold superfamily protein	4	1	0.08	0.46	0.25	0.01	0.32	0.52	0.02	0.33	0.55	0.01	0.38	0.37	0	not assigned
422.	Glyma06g04460.1	poly(A) binding protein 8	2	1	0.09	0.46	0.23	0	0.25	0.66	0.02	0.12	0.46	0	0.33	0.16	0	RNA
423.	Glyma03g02852.1	N.D.*	4	1	0.13	0.46	0.37	0	3.85	0.57	0	1.12	0.4	0	1.33	0.69	0	not assigned
424.	Glyma15g16171.1	sucrose synthase 2	3	1	0.08	0.46	0.34	0.01	0.53	0.35	0.03	0.83	0.34	0.01	2.64	0.4	0	major CHO metabolism
425.	Glyma20g25160.3	Cysteinyl tRNA synthetase class Ia family protein	4	1	0.21	0.45	0.38	0.02	0.46	0.36	0.01	0.53	0.47	0.01	0.38	0.45	0.01	protein
426.	Glyma02g08440.1	HSP20 like chaperones superfamily protein	3	1	0.18	0.44	0.52	0.02	0.33	0.53	0	0.28	0.52	0	0.17	0.6	0	not assigned
427.	Glyma08g02100.1	monodehydroascorbate reductase 6	5	1	0.06	0.44	0.42	0	0.57	0.38	0.03	0.59	0.4	0.04	0.86	0.63	0.01	redox
428.	Glyma09g25830.2	CAP160 protein	11	1	0.26	0.44	0.45	0	0.34	0.41	0	0.45	0.42	0	0.22	0.51	0.01	not assigned
429.	Glyma04g39690.1	GTP binding protein related	2	1	0.25	0.43	0.75	0.02	0.77	0.54	0.02	0.25	0.65	0	0.16	0.79	0	signaling
430.	Glyma02g00270.1	PENTATRICOPEPTIDE REPEAT 596	4	1	0.12	0.42	0.48	0.02	0.43	0.53	0.01	0.49	0.42	0.05	0.2	0.54	0	RNA
431.	Glyma01g42441.1	nucleotide rhamnose synthase/epimerase reductase	3	1	0.11	0.42	0.41	0.01	0.52	0.54	0.02	0.58	0.3	0.02	0.63	0.24	0.01	cell wall
432.	Glyma05g36630.1	ARM repeat superfamily protein	6	1	0.07	0.41	0.36	0.03	0.55	0.45	0.04	0.61	0.18	0	0.6	0.42	0	protein
433.	Glyma05g02190.1	1 deoxy D xylulose 5 phosphate reductoisomerase	5	1	0.03	0.41	0.23	0.02	0.6	0.4	0.01	0.25	0.22	0	1.13	0.58	0	secondary metabolism
434.	Glyma19g06730.1	Ribosomal protein S7e family protein	3	1	0.36	0.4	0.76	0.03	0.62	0.79	0.04	0.26	0.47	0.02	0.09	0.77	0.01	protein
435.	Glyma07g37530.1	Fumarylacetoacetate hydrolase family	2	1	0.36	0.4	0.58	0.02	0.68	0.31	0.05	0.46	0.5	0.02	0.43	0.44	0.01	amino acid metabolism
436.	Glyma16g27570.1	HSP20 like chaperones superfamily protein	2	1	0.19	0.4	0.57	0.01	0.28	0.59	0	0.21	0.57	0	0.16	0.63	0	not assigned
437.	Glyma16g07800.1	Oleosin family protein	3	1	0.48	0.39	0.78	0.03	0.12	0.68	0.02	0.07	0.64	0.01	0.05	0.95	0.01	lipid metabolism
438.	Glyma11g06900.1	aminopeptidase P1	7	1	0.05	0.38	0.21	0	0.51	0.26	0	0.59	0.27	0	0.74	0.28	0	protein
439.	Glyma11g15870.1	RmlC like cupins superfamily protein	6	1	0.26	0.38	0.42	0.03	0.11	0.44	0	0.15	0.51	0	0.17	0.58	0	development
440.	Glyma06g02290.1	Pyridoxal dependent decarboxylase family protein	2	1	0.07	0.37	0.36	0	0.1	0.79	0	0.11	0.69	0	0.59	1.1	0	amino acid metabolism
441.	Glyma03g29850.1	Tubulin binding cofactor C domain containing	2	1	0.16	0.37	0.61	0.01	0.41	0.69	0.01	0.36	0.61	0.01	0.21	1.04	0	cell
442.	Glyma02g18670.1	pleiotropic drug resistance 11	2	1	0.28	0.36	0.6	0.01	0.37	0.45	0	0.32	0.45	0	0.23	0.48	0	transport
443.	Glyma04g01350.2	Glucose 1 phosphate adenylyltransferase family protein	3	1	0.19	0.36	0.63	0.02	0.37	0.64	0.01	0.37	0.63	0.01	0.31	0.57	0.01	major CHO metabolism
444.	Glyma15g01000.1	Cystathionine beta synthase protein	4	1	0.04	0.35	0.41	0	0.14	0.28	0	0.18	0.39	0	0.08	0.47	0	not assigned
445.	Glyma09g39390.1	cysteine synthase C1	4	1	0.1	0.34	0.45	0	0.41	0.52	0.01	0.35	0.51	0	0.48	0.62	0.01	amino acid metabolism
446.	Glyma13g17140.1	N.D.*	4	1	0.09	0.33	0.47	0	0.2	0.52	0	0.19	0.37	0	0.16	0.56	0	not assigned
447.	Glyma06g05650.1	aminopeptidase M1	3	1	0.23	0.32	0.33	0.01	0.42	0.65	0	0.37	0.53	0.01	0.26	0.64	0	protein
448.	Glyma08g45270.2	uridine kinase like 4	5	1	0.04	0.32	0.42	0	0.53	0.5	0.01	0.5	0.46	0	0.31	0.69	0	nucleotide metabolism
449.	Glyma05g02910.1	MA3 domain containing protein	5	1	0.17	0.32	0.31	0	0.31	0.52	0	0.21	0.21	0	0.1	0.46	0	DNA
450.	Glyma02g47270.1	uridine kinase like 4	2	1	0.04	0.3	0.53	0.01	0.39	0.74	0.01	0.56	0.92	0	0.15	1.25	0	nucleotide metabolism
451.	Glyma07g06071.1	cellular apoptosis susceptibility protein putative	3	1	0.21	0.29	0.45	0	0.47	0.5	0.01	0.46	0.53	0.02	2.67	0.8	0.01	protein
452.	Glyma18g46920.1	cysteine synthase C1	5	1	0.1	0.29	0.41	0	0.36	0.49	0	0.32	0.49	0	0.32	0.46	0	amino acid metabolism
453.	Glyma10g00280.1	PENTATRICOPEPTIDE REPEAT 596	2	1	0.12	0.29	0.72	0.01	0.38	0.78	0.01	0.22	0.56	0.02	0.12	0.78	0	RNA
454.	Glyma08g27993.1	auxin transport protein	4	1	0.3	0.29	0.57	0	0.33	0.57	0.01	0.27	0.48	0	0.39	0.63	0	hormone metabolism
455.	Glyma06g23081.1	enolase 1	2	1	0.31	0.28	0.76	0.04	0.27	0.87	0.02	0.33	0.83	0.04	0.15	1.04	0.01	glycolysis
456.	Glyma16g02665.1	cellular apoptosis susceptibility protein putative	4	1	0.18	0.28	0.42	0	0.42	0.45	0	0.39	0.47	0	2.19	0.72	0	protein
457.	Glyma07g03780.1	pleiotropic drug resistance 12	2	1	0.14	0.27	0.65	0	0.3	0.57	0	0.21	0.47	0	0.24	0.56	0	transport
458.	Glyma17g11970.5	Raffinose synthase family protein	4	1	0.21	0.27	0.61	0	0.14	0.45	0	0.14	0.59	0	0.06	0.86	0	minor CHO metabolism
459.	Glyma04g10100.1	L Aspartase like family protein	2	1	0.21	0.26	0.8	0	0.38	0.83	0.01	0.33	0.6	0	0.21	0.28	0	amino acid metabolism
460.	Glyma16g03760.1	UDP glycosyltransferase 73B4	2	1	0.33	0.26	0.91	0.01	0.4	0.78	0.04	0.36	0.81	0.02	0.36	1.09	0.01	misc
461.	Glyma15g01880.1	PDI like 1 6	2	1	0.43	0.26	0.66	0.02	0.3	0.3	0.05	0.26	0.84	0.02	0.19	0.38	0.02	redox
462.	Glyma13g07650.1	Ribosomal protein S7e family protein	2	1	0.49	0.25	0.96	0.01	0.21	1.02	0.01	0.2	0.52	0.02	0.07	0.84	0.01	protein
463.	Glyma18g07480.1	alpha glucan phosphorylase 2	2	1	0.1	0.24	0.53	0	0.2	0.68	0	0.21	0.52	0	0.1	0.16	0	major CHO metabolism
464.	Glyma08g38403.1	regulatory particle AAA ATPase 2A	2	1	0.2	0.24	0.41	0.02	0.56	0.42	0.02	0.65	0.45	0.01	0.4	0.63	0.01	protein
465.	Glyma06g14920.1	Melibiase family protein	2	1	0.19	0.24	1.06	0.03	0.37	1.18	0.01	0.45	1.05	0.02	0.17	1.33	0	minor CHO metabolism
466.	Glyma13g22890.1	Raffinose synthase family protein	2	1	0.32	0.22	0.94	0.01	0.17	0.83	0	0.14	0.83	0	0.1	1.45	0	minor CHO metabolism
467.	Glyma02g41820.1	Glucose 1 phosphate adenylyltransferase family	2	1	0.26	0.21	0.64	0	0.22	0.55	0	0.25	0.44	0.01	0.15	0.51	0.01	cell wall
468.	Glyma12g01801.1	GroES like zinc binding dehydrogenase family	2	1	0.14	0.18	0.79	0	0.04	0.51	0	0.02	0.51	0	0.03	0.57	0	misc
469.	Glyma20g38780.1	peptidase M1 family protein	2	1	0.2	0.16	0.38	0.03	0.59	0.86	0.02	0.17	0.38	0.04	0.29	1.22	0.02	protein
470.	Glyma19g42240.2	histone H2A 7	3	1	0.12	0.13	0.51	0	0.8	0.66	0	0.81	0.51	0	0.15	0.94	0	DNA
471.	Glyma10g42250.1	protein phosphatase 2A subunit A2	4	1	0.06	0.13	0.37	0	0.44	0.39	0	0.43	0.4	0	1.11	0.48	0	protein
472.	Glyma01g43470.1	AMP dependent synthetase and ligase family protein	3	1	0.19	0.12	0.38	0	0.27	0.51	0.03	0.37	0.48	0.04	0.34	0.68	0.03	lipid metabolism
473.	Glyma15g06100.1	pyrimidine 2	3	1	0.1	0.12	0.3	0	0.28	0.58	0	0.19	0.37	0	0.17	0.7	0	nucleotide metabolism
474.	Glyma07g15341.1	caffeoyl CoA 3 O methyltransferase	2	1	0.33	0.11	0.75	0	0.11	0.82	0	0.05	0.54	0	0.02	0.89	0	secondary metabolism
475.	Glyma20g25120.2	glutamine tRNA ligase putative	2	1	0.2	0.1	0.67	0	0.05	0.34	0	0.24	0.71	0	0.13	0.88	0	protein
476.	Glyma09g11990.1	glucuronidase 3	2	1	0.08	0.1	0.9	0.04	0.12	0.84	0.01	0.68	0.12	0	0.12	1.15	0.04	cell wall
477.	Glyma12g28880.1	Protein of unknown function	2	1	0.2	0.07	0.58	0	0.16	1.14	0.01	0.24	0.68	0	0.13	0.97	0	not assigned
478.	Glyma0169s00200.3	60S acidic ribosomal protein family	3	1	0.11	0.07	0.29	0	0.07	0.44	0	0.02	0.25	0	0.08	0.45	0	protein
479.	Glyma20g32030.1	phosphoglucomutase	2	1	0.27	0.05	0.59	0	0.02	0.83	0	0.06	0.71	0	0.12	0.91	0	glycolysis
480.	Glyma05g35030.1	Ribosomal protein S19 family protein	2	1	0.39	0.05	0.76	0	0.18	0.86	0.03	0.22	1.03	0.03	0.04	0.78	0	protein
481.	Glyma07g37030.1	Mitochondrial import inner membrane translocase subunit Tim17/Tim22/Tim23 family protein	2	1	0.43	0.01	0.98	0.01	0.2	0.91	0.01	0.17	1.03	0	0.04	1.05	0.01	protein
Protein ID, according to Phytozome soybean genome database; M.P., matched peptides; Ratio, relative abundance of protein; N.D.*, no description in Phytozome database; Functional category, protein function categorized using MapMan bin codes; mito. ETC, mitochondrial electron transport chain. Ratio indicates protein abundance at each time point compared with 2-day-old unstressed wild-type soybean p…
