# Supplementary material for: An Integrated Approach of Proteomics and Computational Genetic Modification Effectiveness Analysis to Uncover the Mechanisms of Flood Tolerance in Soybeans
Source: Int J Mol Sci. 2018 Apr 26;19(5):1301. doi: 10.3390/ijms19051301 (PMC5983631; doi:10.3390/ijms19051301)
Supplement: Supplementary file 1 [file ijms-19-01301-s001.zip › ijms-285358-supp-final/Table S3.xlsx]

## Sheet: Sheet1
Table S3. List of proteins showing changes in abundance in the root (including hypocotyl) of wild-type soybean plants with ABA treatment under flooding.
				2-day-old soybean		1-day-flooded soybean with ABA treatmemnt			2-day-flooded soybean with ABA treatmemnt			3-day-flooded soybean with ABA treatmemnt			4-day-flooded soybean with ABA treatmemnt			Functional
	Protein ID	Description	M.P.	Ratio	SD	Ratio	SD	p-value	Ratio	SD	p-value	Ratio	SD	p-value	Ratio	SD	p-value	category
1.	Glyma10g06740.1	triosephosphate isomerase	5	1	0.05	196.93	0.46	0.03	70.17	0.39	0	15.56	0.29	0	1.55	0.14	0.02	glycolysis
2.	Glyma12g34360.1	histone H2A 10	2	1	0.09	116.57	0.49	0.02	6.66	0.52	0	2.88	0.11	0	1.11	0.16	0	DNA
3.	Glyma03g39730.1	lipoxygenase 1	3	1	0.06	110.83	0.33	0.02	73.9	0.31	0.01	34.95	0.34	0	8.23	0.1	0	hormone metabolism
4.	Glyma05g29050.1	Mitochondrial substrate carrier family protein	7	1	0.07	88.29	0.27	0	7.44	0.26	0	20.89	0.24	0	2.21	0.09	0	transport
5.	Glyma08g12200.1	Mitochondrial substrate carrier family protein	7	1	0.07	87.43	0.27	0	7.28	0.25	0	21.25	0.24	0	2.15	0.09	0	transport
6.	Glyma12g02076.1	methionine tRNA ligase putative	9	1	0.05	87.02	0.31	0	0.57	0.36	0	0.42	0.3	0	0.75	0.09	0	protein
7.	Glyma07g11310.1	B S glucosidase 44	5	1	0.14	86.36	0.37	0	5.29	0.35	0	11.81	0.32	0	0.62	0.15	0	misc
8.	Glyma08g20190.1	lipoxygenase 1	9	1	0.04	83.6	0.22	0.01	72.63	0.25	0	113.38	0.2	0	1.84	0.05	0	hormone metabolism
9.	Glyma07g00860.2	lipoxygenase 1	3	1	0.07	79.98	0.28	0.01	9.4	0.32	0	8.62	0.31	0	2.39	0.08	0	hormone metabolism
10.	Glyma03g34300.1	triosephosphate isomerase	6	1	0.04	65.91	0.26	0.03	7.14	0.27	0	3.62	0.25	0	1.15	0.1	0	glycolysis
11.	Glyma13g40890.1	histone H2A 12	3	1	0.1	65.88	0.33	0	5.89	0.47	0.02	26.69	0.33	0	4.08	0.18	0	DNA
12.	Glyma15g37370.1	PLAT/LH2 domain containing lipoxygenase family protein	2	1	0.08	57.64	0.33	0	76.06	0.42	0	13.92	0.39	0	5.04	0.15	0	hormone metabolism
13.	Glyma13g40870.4	Ras related small GTP binding family protein	4	1	0.11	54.44	0.42	0.03	1.84	0.51	0.03	3.11	0.47	0.03	0.85	0.12	0.01	signaling
14.	Glyma09g30910.1	B S glucosidase 44	5	1	0.12	53.88	0.29	0	3.76	0.28	0	8.23	0.25	0	0.9	0.12	0	misc
15.	Glyma05g09290.4	actin 11	14	1	0.04	53.04	0.13	0	10.82	0.1	0	12.54	0.07	0	4.29	0.04	0	cell
16.	Glyma17g24322.1	Cobalamin independent synthase family protein	2	1	0.03	51.67	0.31	0.03	133.99	0.4	0	183.17	0.22	0	1.44	0.05	0	amino acid metabolism
17.	Glyma13g41060.1	actin 11	13	1	0.03	50.61	0.13	0	11.18	0.1	0	13.04	0.07	0	4.14	0.04	0	cell
18.	Glyma04g11870.1	lipoxygenase 1	4	1	0.08	47.81	0.3	0.01	63.46	0.38	0	11.6	0.36	0.01	4.95	0.15	0.01	hormone metabolism
19.	Glyma15g05570.1	actin 11	13	1	0.04	46.48	0.13	0	10.45	0.1	0	10.82	0.07	0	3.43	0.04	0	cell
20.	Glyma02g29160.3	actin 1	12	1	0.03	45.88	0.12	0	8.53	0.1	0	12.25	0.07	0	4.24	0.04	0	cell
21.	Glyma12g06820.3	actin 11	13	1	0.04	45.82	0.13	0	10.69	0.1	0	11.1	0.07	0	3.73	0.04	0	cell
22.	Glyma19g32990.2	actin 7	14	1	0.03	44.78	0.12	0	10.79	0.1	0	12.85	0.07	0	4.02	0.04	0	cell
23.	Glyma03g30110.3	actin 11	14	1	0.03	43.69	0.12	0	10.37	0.1	0	12.45	0.07	0	4.1	0.04	0	cell
24.	Glyma16g29750.1	heat shock protein 90.1	7	1	0.04	43.42	0.21	0	18.17	0.24	0	15.36	0.19	0	2.12	0.05	0	stress
25.	Glyma04g11640.1	lipoxygenase 1	4	1	0.08	41.66	0.28	0.01	53.79	0.35	0	10.47	0.32	0	3.78	0.12	0	hormone metabolism
26.	Glyma11g14880.1	actin 11	16	1	0.04	41.44	0.12	0	10.45	0.1	0	10.72	0.07	0	3.65	0.04	0	cell
27.	Glyma09g24410.1	heat shock protein 90.1	9	1	0.04	39.75	0.2	0	16.55	0.23	0	14.12	0.18	0	2.09	0.05	0	stress
28.	Glyma02g10170.1	actin 11	15	1	0.03	39.22	0.11	0	10.46	0.1	0	12.22	0.07	0	4.13	0.04	0	cell
29.	Glyma08g19420.3	actin 11	13	1	0.04	38.88	0.12	0	10.45	0.1	0	10.83	0.07	0	3.4	0.04	0	cell
30.	Glyma04g41990.1	alcohol dehydrogenase 1	15	1	0.03	38.81	0.09	0	37.71	0.1	0	76.02	0.12	0	7.03	0.05	0	fermentation
31.	Glyma14g31400.1	lipoxygenase 1	5	1	0.09	37.11	0.25	0.04	12.13	0.34	0	39.4	0.29	0	1.42	0.08	0	hormone metabolism
32.	Glyma02g13330.1	reversibly glycosylated polypeptide 3	12	1	0.08	36.79	0.25	0	12.28	0.26	0	12.93	0.21	0	7.38	0.11	0	cell wall
33.	Glyma05g04870.1	Ribosomal protein L23/L15e family protein	5	1	0.07	35.77	0.36	0.02	2.72	0.29	0	4.35	0.31	0	2.07	0.12	0	protein
34.	Glyma05g21260.1	lipoxygenase 1	5	1	0.07	35.29	0.25	0	42.56	0.31	0	7.49	0.26	0	2.92	0.09	0	hormone metabolism
35.	Glyma06g39710.1	proteasome alpha subunit A1	8	1	0.09	34.3	0.3	0.01	3.08	0.26	0	5.94	0.25	0	2.24	0.12	0	protein
36.	Glyma13g42310.1	lipoxygenase 1	32	1	0.02	33.67	0.09	0	66.99	0.11	0	34.36	0.08	0	1.75	0.03	0	hormone metabolism
37.	Glyma08g12220.7	general regulatory factor 9	4	1	0.27	32.7	0.61	0.05	7.43	0.51	0.02	0.24	0.28	0.03	0.32	0.41	0.01	signaling
38.	Glyma03g24630.1	NAD dependent malic enzyme1	3	1	0.08	32.68	0.38	0.04	3.86	0.5	0.01	10.72	0.35	0	0.88	0.17	0	TCA cycle
39.	Glyma05g27570.2	Ribosomal L38e protein family	3	1	0.09	32.48	0.35	0.03	1.87	0.27	0	3.97	0.27	0	0.89	0.19	0	protein
40.	Glyma01g07930.1	reversibly glycosylated polypeptide 3	12	1	0.07	31.84	0.23	0	11.49	0.24	0	9.56	0.18	0	5.92	0.1	0	cell wall
41.	Glyma08g20180.1	lipoxygenase 1	2	1	0.05	31.68	0.13	0	208.59	0.16	0	211.18	0.17	0	31.86	0.06	0	hormone metabolism
42.	Glyma08g15960.3	beta glucosidase 31	9	1	0.04	31.53	0.21	0	19.58	0.24	0	17.54	0.23	0	1.11	0.09	0	misc
43.	Glyma12g22340.1	proteasome alpha subunit A1	8	1	0.09	31.51	0.29	0.04	3.06	0.26	0	6.83	0.25	0	2.2	0.12	0	protein
44.	Glyma07g03910.1	lipoxygenase 1	11	1	0.03	30.96	0.12	0	174.71	0.13	0	173.23	0.13	0	14.78	0.04	0	hormone metabolism
45.	Glyma07g00900.1	lipoxygenase 1	27	1	0.02	30.22	0.08	0	95.76	0.1	0	74.1	0.09	0	7.57	0.02	0	hormone metabolism
46.	Glyma16g17370.4	breast basic conserved 1	5	1	0.07	29.63	0.35	0.01	2.56	0.46	0.02	8.2	0.3	0	0.65	0.1	0	protein
47.	Glyma05g05260.1	RAB GTPase homolog 1C	5	1	0.07	29.45	0.3	0.03	3.02	0.36	0	2.38	0.18	0	0.51	0.08	0	signaling
48.	Glyma13g06690.1	reversibly glycosylated polypeptide 2	4	1	0.1	29.24	0.23	0.03	19.28	0.36	0	4.34	0.28	0	12.38	0.15	0	cell wall
49.	Glyma05g35970.1	profilin 2	3	1	0.08	29.19	0.4	0.03	2.12	0.51	0.04	101.85	0.52	0	1.17	0.11	0	cell
50.	Glyma04g33900.2	Ribosomal protein S4	6	1	0.06	28.81	0.21	0	9.66	0.3	0	6.6	0.18	0	2.76	0.11	0	protein
51.	Glyma05g29080.11	general regulatory factor 9	4	1	0.25	28.13	0.57	0.01	9.24	0.57	0	0.26	0.29	0	0.32	0.4	0	signaling
52.	Glyma13g34580.2	general regulatory factor 9	2	1	0.29	27.96	0.57	0.05	12.22	0.65	0.01	0.27	0.3	0.03	0.36	0.45	0.04	signaling
53.	Glyma06g20540.1	Ribosomal protein S4	7	1	0.06	27.36	0.2	0	9.25	0.27	0	6.42	0.18	0	2.75	0.11	0	protein
54.	Glyma09g28310.1	Kunitz family trypsin	4	1	0.04	27	0.21	0	50.39	0.26	0	22.26	0.23	0	0.88	0.08	0	stress
55.	Glyma17g10710.1	Ribosomal protein S4	7	1	0.05	26.01	0.19	0	12.37	0.27	0	4.99	0.16	0	2.36	0.08	0	protein
56.	Glyma08g45531.1	kunitz trypsin inhibitor 1	6	1	0.06	25.26	0.15	0.01	67.59	0.2	0	405	0.2	0	2.53	0.1	0	stress
57.	Glyma18g52650.2	heat shock cognate protein 70 1	19	1	0.03	24.55	0.13	0	15.99	0.12	0	15.25	0.11	0	1.85	0.04	0	stress
58.	Glyma01g45020.1	alpha/beta Hydrolases superfamily protein	5	1	0.08	23.56	0.32	0.04	10.01	0.32	0.02	6.62	0.28	0	1.25	0.09	0	lipid metabolism
59.	Glyma07g24480.1	GDP dissociation inhibitor family protein	4	1	0.12	23.54	0.44	0	0.83	0.09	0	14.68	0.39	0	0.73	0.14	0	signaling
60.	Glyma08g13440.1	RmlC like cupins superfamily protein	7	1	0.03	23.14	0.16	0	5.36	0.2	0	8.94	0.21	0	1.12	0.04	0	development
61.	Glyma20g11330.1	ubiquitin specific protease 13	4	1	0.22	23	0.64	0.04	1.84	0.64	0	22.93	0.55	0	0.69	0.25	0.03	protein
62.	Glyma11g08020.1	GDP D mannose 4 6 dehydratase 1	3	1	0.09	22.85	0.53	0	0.55	0.72	0	4.68	0.65	0	0.62	0.23	0.02	cell wall
63.	Glyma03g40280.1	copper/zinc superoxide dismutase 1	3	1	0.05	22.68	0.47	0	37.41	0.55	0	444	0.48	0	2.35	0.22	0	redox
64.	Glyma05g02910.1	MA3 domain containing protein	9	1	0.1	22.52	0.31	0.04	6.62	0.36	0	2.73	0.29	0	2.15	0.14	0.03	DNA
65.	Glyma08g38420.1	PLAT/LH2 domain containing lipoxygenase family protein	7	1	0.07	22.4	0.2	0.01	19.46	0.21	0	5.25	0.21	0	2.92	0.08	0	hormone metabolism
66.	Glyma08g15480.1	actin 7	17	1	0.03	22.16	0.09	0	9.93	0.1	0	10.66	0.07	0	3.39	0.04	0	cell
67.	Glyma16g33710.1	Kunitz family trypsin	5	1	0.05	21.92	0.16	0	32.46	0.23	0	68.1	0.2	0	1.1	0.08	0	stress
68.	Glyma04g39380.3	actin 7	17	1	0.03	21.62	0.09	0	11.04	0.1	0	11.76	0.07	0	3.22	0.04	0	cell
69.	Glyma10g35700.2	GTP binding Elongation factor Tu family	11	1	0.04	21.51	0.18	0	110.7	0.22	0	114.86	0.13	0	2.76	0.07	0	protein
70.	Glyma16g07350.1	GTP binding Elongation factor Tu family	12	1	0.04	21.34	0.18	0	109.3	0.22	0	114.35	0.13	0	2.75	0.07	0	protein
71.	Glyma16g32960.1	Enolase	18	1	0.02	21.19	0.16	0.01	21.51	0.17	0	42.57	0.16	0	6.66	0.07	0	glycolysis
72.	Glyma08g03650.1	profilin 2	3	1	0.07	21.05	0.34	0.02	2.08	0.51	0.04	82.54	0.47	0	1.17	0.11	0	cell
73.	Glyma19g07240.3	GTP binding Elongation factor Tu family	12	1	0.04	20.92	0.17	0	96.74	0.21	0	109.01	0.13	0	3.18	0.07	0	protein
74.	Glyma13g42320.1	lipoxygenase 1	35	1	0.01	20.65	0.06	0	62.32	0.08	0	55.78	0.06	0	7.3	0.02	0	hormone metabolism
75.	Glyma05g24110.1	GTP binding Elongation factor Tu family	12	1	0.04	20.64	0.17	0	100	0.21	0	108.97	0.13	0	3.06	0.07	0	protein
76.	Glyma02g10320.1	heat shock cognate protein 70.1	18	1	0.04	20.03	0.13	0	12.02	0.11	0	15.62	0.11	0	1.89	0.04	0	stress
77.	Glyma05g11630.2	GTP binding Elongation factor Tu family protein	14	1	0.04	19.69	0.17	0	76.37	0.18	0	96.65	0.12	0	2.55	0.07	0	protein
78.	Glyma18g50780.1	reversibly glycosylated polypeptide 2	8	1	0.02	19.63	0.19	0	14.49	0.27	0	5.22	0.21	0	8.85	0.12	0	cell wall
79.	Glyma17g23900.1	GTP binding Elongation factor Tu family protein	15	1	0.04	19.42	0.17	0	75.86	0.18	0	96.34	0.12	0	2.54	0.07	0	protein
80.	Glyma11g04750.1	tubulin alpha 2 chain	11	1	0.04	19.38	0.18	0	5.53	0.19	0	13	0.16	0	1.1	0.06	0	cell
81.	Glyma11g14950.1	heat shock protein 70	24	1	0.04	19.02	0.11	0	11.32	0.12	0	14.88	0.11	0	1.63	0.05	0	stress
82.	Glyma11g29302.1	ubiquitin activating enzyme 1	14	1	0.06	18.81	0.2	0.04	4.1	0.26	0.01	3.1	0.19	0	1	0.08	0	protein
83.	Glyma12g11130.1	beta amylase 5	13	1	0.04	18.72	0.14	0.04	32.59	0.19	0	29.29	0.12	0	1.94	0.07	0	major CHO metabolism
84.	Glyma18g08220.1	heat shock protein 81.4	17	1	0.04	18.42	0.12	0	12.78	0.15	0	11.04	0.13	0	1.72	0.04	0	stress
85.	Glyma18g52610.1	heat shock cognate protein 70 1	23	1	0.04	18.39	0.12	0	11.33	0.1	0	16.79	0.1	0	1.93	0.04	0	stress
86.	Glyma16g04420.1	tubulin alpha 5	11	1	0.04	18.37	0.18	0	4.26	0.21	0	5.4	0.15	0	1.06	0.05	0	cell
87.	Glyma07g05580.3	UDP Glycosyltransferase superfamily protein	6	1	0.11	18.16	0.28	0	2.64	0.4	0	1.25	0.17	0	1.16	0.09	0	major CHO metabolism
88.	Glyma16g02110.3	UDP Glycosyltransferase superfamily protein	7	1	0.11	18.09	0.28	0	2.63	0.39	0.01	1.3	0.17	0	1.16	0.09	0	major CHO metabolism
89.	Glyma02g47210.1	heat shock protein 81.4	18	1	0.03	17.99	0.12	0	5.4	0.12	0	10.74	0.14	0	1.77	0.04	0	stress
90.	Glyma10g39150.1	cupin family protein	12	1	0.04	17.88	0.17	0.05	18.39	0.22	0	33	0.19	0	29.19	0.04	0	development
91.	Glyma17g16831.1	tubulin alpha 4 chain	12	1	0.04	17.7	0.17	0	5.81	0.17	0	9.58	0.15	0	1.15	0.06	0	cell
92.	Glyma17g37820.1	Chaperone protein htpG family protein	18	1	0.05	17.68	0.15	0	3.15	0.16	0	10.72	0.13	0	1.51	0.05	0	stress
93.	Glyma18g06620.1	ubiquitin activating enzyme 1	15	1	0.06	17.42	0.19	0.01	2.49	0.21	0	2.75	0.2	0	0.99	0.07	0	protein
94.	Glyma14g40320.1	Chaperone protein htpG family protein	20	1	0.05	17.33	0.14	0	3.9	0.15	0	10.64	0.13	0	1.5	0.05	0	stress
95.	Glyma08g44590.1	heat shock protein 81.4	18	1	0.03	17.21	0.12	0	25.37	0.14	0	18.54	0.13	0	1.59	0.03	0	stress
96.	Glyma14g01530.1	heat shock protein 81.4	20	1	0.04	17.15	0.12	0	13.28	0.15	0	9.97	0.13	0	1.75	0.04	0	stress
97.	Glyma01g40550.1	tubulin alpha 2 chain	11	1	0.04	17.05	0.18	0	5.95	0.18	0	13.97	0.15	0	1.21	0.06	0	cell
98.	Glyma06g45700.1	beta amylase 5	16	1	0.04	16.91	0.13	0.01	38.07	0.17	0	30.73	0.11	0	1.82	0.07	0	major CHO metabolism
99.	Glyma08g10850.2	urease	10	1	0.04	16.6	0.22	0	5.51	0.26	0	5.1	0.18	0	1.25	0.09	0	amino acid metabolism
100.	Glyma01g00730.5	S adenosyl L methionine dependent methyltransferases superfamily protein	7	1	0.08	16.37	0.24	0.02	2.23	0.31	0.01	2.89	0.24	0	0.94	0.11	0	secondary metabolism
101.	Glyma04g37740.1	CLPC homologue 1	10	1	0.06	16.11	0.24	0	4.5	0.26	0	3.95	0.27	0	1.95	0.09	0.01	protein
102.	Glyma11g36620.1	S adenosyl L homocysteine hydrolase	7	1	0.09	16	0.26	0	5.3	0.33	0	3.76	0.18	0	1.27	0.1	0.02	amino acid metabolism
103.	Glyma01g37270.1	NAD(P) binding Rossmann fold superfamily	5	1	0.06	15.53	0.39	0	0.34	0.39	0	3.3	0.48	0	0.81	0.21	0	cell wall
104.	Glyma12g06910.1	heat shock protein 70	25	1	0.03	15.5	0.11	0	10.86	0.12	0	19.05	0.1	0	1.74	0.04	0	stress
105.	Glyma06g09500.1	tubulin alpha 2 chain	13	1	0.02	15.43	0.16	0	5.47	0.16	0	12.62	0.14	0	1.51	0.05	0	cell
106.	Glyma06g17360.1	CLPC homologue 1	11	1	0.06	15.29	0.23	0	4.4	0.26	0	3.88	0.27	0	1.94	0.09	0.01	protein
107.	Glyma05g34070.1	receptor for activated C kinase 1C	12	1	0.05	15.27	0.13	0	7.26	0.16	0	10.65	0.1	0	1.04	0.05	0	protein
108.	Glyma16g26240.1	phosphate transporter 3;1	2	1	0.23	15.16	0.76	0.05	0.66	0.64	0	4.91	0.78	0	5.81	0.22	0	transport
109.	Glyma16g33723.1	Kunitz family trypsin	6	1	0.07	15.09	0.21	0.01	8.87	0.24	0	72.56	0.24	0	1.63	0.1	0	stress
110.	Glyma15g03030.1	lipoxygenase 1	39	1	0.02	15.03	0.06	0	25.21	0.09	0	26.1	0.07	0	2.37	0.02	0	hormone metabolism
111.	Glyma11g03755.1	Ribosomal protein L23/L15e family protein	5	1	0.08	14.92	0.37	0.04	3.46	0.36	0	4.63	0.33	0	2.08	0.12	0	protein
112.	Glyma17g23730.1	Cobalamin independent synthase family protein	12	1	0.02	14.88	0.13	0	54.93	0.17	0	72.45	0.12	0	1.59	0.03	0	amino acid metabolism
113.	Glyma15g03050.1	lipoxygenase 1	30	1	0.02	14.86	0.07	0	53.47	0.11	0	20.61	0.09	0	1.57	0.03	0	hormone metabolism
114.	Glyma11g33280.1	glutamate decarboxylase	9	1	0.06	14.81	0.27	0	6.77	0.24	0	4.92	0.16	0	1.49	0.08	0	amino acid metabolism
115.	Glyma12g33280.1	ADP/ATP carrier 3	6	1	0.08	14.8	0.22	0.01	16.82	0.28	0	11.16	0.19	0	1.83	0.1	0	transport
116.	Glyma13g42330.1	lipoxygenase 1	34	1	0.02	14.8	0.07	0	51.91	0.1	0	26.9	0.08	0	1.65	0.03	0	hormone metabolism
117.	Glyma08g23260.3	Ribosomal protein L7Ae/L30e/S12e/Gadd45	7	1	0.07	14.7	0.25	0.01	27.75	0.27	0	41.56	0.25	0	1.16	0.07	0	protein
118.	Glyma03g32850.1	heat shock cognate protein 70.1	25	1	0.03	14.69	0.1	0	14.37	0.11	0	14.4	0.1	0	1.95	0.03	0	stress
119.	Glyma05g03850.2	ribosomal protein S13A	8	1	0.05	14.58	0.15	0.01	12.65	0.2	0	7.68	0.18	0.01	2.49	0.08	0	protein
120.	Glyma13g31120.1	Late embryogenesis abundant protein family	8	1	0.1	14.53	0.23	0.02	19.49	0.34	0.01	34.23	0.21	0	3.2	0.12	0	not assigned
121.	Glyma15g19670.1	aldehyde dehydrogenase 7B4	16	1	0.02	14.46	0.15	0	14.01	0.19	0	3.66	0.13	0	1.73	0.05	0	fermentation
122.	Glyma13g37140.1	ADP/ATP carrier 3	7	1	0.07	14.46	0.22	0.02	16.29	0.28	0	11.57	0.19	0	2.09	0.1	0	transport
123.	Glyma04g09350.1	tubulin alpha 2 chain	14	1	0.02	14.45	0.15	0	5.41	0.15	0	12.44	0.13	0	1.46	0.05	0	cell
124.	Glyma17g08020.1	heat shock protein 70B	21	1	0.05	14.4	0.15	0	6.59	0.17	0	21.41	0.15	0	1.71	0.07	0	stress
125.	Glyma19g35560.1	heat shock cognate protein 70.1	26	1	0.03	14.3	0.1	0	16.9	0.11	0	19.91	0.09	0	1.98	0.03	0	stress
126.	Glyma20g35760.1	TCP 1/cpn60 chaperonin family protein	6	1	0.03	14.25	0.26	0.04	13.4	0.35	0	14.11	0.25	0	1.49	0.07	0	protein
127.	Glyma16g09330.1	Ribosomal protein S6e	3	1	0.14	14.21	0.34	0.05	24.92	0.5	0	6.34	0.34	0.01	0.3	0.13	0	protein
128.	Glyma05g23230.1	tubulin alpha 4 chain	14	1	0.02	14.17	0.15	0	4.97	0.15	0	8.13	0.13	0	1.04	0.05	0	cell
129.	Glyma05g29000.1	tubulin alpha 5	14	1	0.02	13.99	0.13	0	3.64	0.16	0	6.55	0.11	0	1.31	0.04	0	cell
130.	Glyma12g36940.2	R protein L3 B	7	1	0.06	13.95	0.22	0.01	3.69	0.22	0	11.55	0.22	0	1.38	0.06	0	protein
131.	Glyma14g40380.1	tubulin beta 1 chain	20	1	0.03	13.87	0.1	0	14.15	0.12	0	29.23	0.1	0	2.02	0.04	0	cell
132.	Glyma07g30050.1	GDP dissociation inhibitor family protein	4	1	0.11	13.75	0.33	0.01	0.67	0.09	0	9.75	0.33	0	0.95	0.11	0	signaling
133.	Glyma10g23790.1	uricase	9	1	0.07	13.71	0.16	0	21.11	0.23	0	5.28	0.16	0	4.26	0.1	0	nucleotide metabolism
134.	Glyma05g28490.1	serine hydroxymethyltransferase 4	16	1	0.02	13.71	0.11	0	4.04	0.13	0	5.58	0.12	0	1.41	0.04	0	C1-metabolism
135.	Glyma08g45770.1	Ribosomal protein S6e	7	1	0.1	13.64	0.25	0.04	30.83	0.33	0	5.71	0.26	0	2.4	0.11	0	protein
136.	Glyma02g36700.1	heat shock protein 70B	19	1	0.04	13.48	0.16	0	5.62	0.18	0	19.85	0.16	0	1.88	0.08	0	stress
137.	Glyma06g44510.1	ADP/ATP carrier 3	8	1	0.07	13.46	0.21	0.02	16.66	0.28	0	15.23	0.22	0	1.99	0.09	0	transport
138.	Glyma12g13240.1	ADP/ATP carrier 3	8	1	0.07	13.46	0.21	0.04	16.5	0.28	0	16.21	0.22	0	2.27	0.09	0	transport
139.	Glyma14g36850.1	Aldolase superfamily protein	18	1	0.03	13.35	0.11	0	8.18	0.15	0	17.24	0.13	0	1.7	0.04	0	glycolysis
140.	Glyma19g29180.3	Cobalamin independent synthase family	23	1	0.02	13.33	0.08	0	28.67	0.12	0	31.3	0.08	0	2.85	0.03	0	amino acid metabolism
141.	Glyma08g11480.1	S adenosyl L homocysteine hydrolase	17	1	0.02	13.24	0.11	0	5.46	0.16	0	4.49	0.12	0	0.9	0.04	0	amino acid metabolism
142.	Glyma02g38730.1	Aldolase superfamily protein	15	1	0.02	13.22	0.11	0	13.06	0.15	0	27.77	0.13	0	2.67	0.04	0	glycolysis
143.	Glyma20g38440.1	dehydroascorbate reductase 2	10	1	0.1	13.13	0.26	0	3.48	0.28	0	4.04	0.2	0	1.82	0.15	0	redox
144.	Glyma10g43730.1	dehydroascorbate reductase 2	8	1	0.05	13.11	0.28	0.03	3.73	0.3	0	6.55	0.17	0	1.51	0.14	0	redox
145.	Glyma05g28480.1	S adenosyl L homocysteine hydrolase	17	1	0.02	13.07	0.1	0	5.88	0.16	0	5.3	0.12	0	1.15	0.04	0	amino acid metabolism
146.	Glyma16g04240.1	Cobalamin independent synthase family protein	26	1	0.02	12.96	0.08	0	27.3	0.11	0	29.94	0.08	0	2.73	0.03	0	amino acid metabolism
147.	Glyma20g01180.2	peroxisomal 3 ketoacyl CoA thiolase 3	9	1	0.04	12.93	0.2	0.01	1.08	0.29	0.01	0.84	0.2	0	2.76	0.07	0	amino acid metabolism
148.	Glyma13g31130.1	Ribosomal protein S6e	7	1	0.1	12.79	0.23	0.04	30.32	0.31	0	7.32	0.25	0.01	1.95	0.11	0	protein
149.	Glyma04g02610.1	tubulin beta 1 chain	21	1	0.03	12.55	0.1	0	12.62	0.12	0	27.88	0.1	0	2	0.04	0	cell
150.	Glyma15g38040.1	annexin 8	6	1	0.09	12.53	0.58	0	0.03	0.4	0	0.11	0.44	0	0.55	0.26	0	cell
151.	Glyma07g39120.3	glyoxalase I homolog	7	1	0.1	12.41	0.29	0.01	7.62	0.28	0	6.98	0.23	0	2.06	0.13	0	biodegradation of xenobiotics
152.	Glyma15g42900.1	ADP/ATP carrier 2	8	1	0.06	12.38	0.2	0.05	23.63	0.22	0	24.03	0.22	0	1.87	0.08	0	transport
153.	Glyma09g08150.1	aldehyde dehydrogenase 7B4	16	1	0.02	12.26	0.15	0	16	0.18	0	3.6	0.13	0	1.69	0.05	0	fermentation
154.	Glyma05g33830.1	beta 6 tubulin	9	1	0.04	12.21	0.12	0	13.9	0.15	0	11.59	0.13	0	2.17	0.05	0	cell
155.	Glyma05g29400.1	glutathione S transferase tau 7	5	1	0.15	11.89	0.4	0.03	4.63	0.4	0	9.01	0.37	0	1.43	0.27	0	misc
156.	Glyma12g07780.3	ascorbate peroxidase 1	8	1	0.1	11.83	0.29	0	22.64	0.37	0	13.6	0.22	0.01	8.98	0.12	0	redox
157.	Glyma06g46680.1	alpha/beta Hydrolases superfamily protein	11	1	0.1	11.49	0.27	0	3.11	0.26	0	2.08	0.29	0	0.95	0.12	0.01	lipid metabolism
158.	Glyma09g08550.5	sucrose synthase 4	23	1	0.04	11.49	0.12	0	16.48	0.14	0	15.63	0.12	0	3.34	0.04	0	major CHO metabolism
159.	Glyma15g16171.1	sucrose synthase 2	4	1	0.07	11.46	0.27	0.03	11.1	0.27	0	3.95	0.25	0	1.4	0.06	0	major CHO metabolism
160.	Glyma04g42690.1	PDI like 1 2	20	1	0.05	11.43	0.16	0	13.71	0.19	0	14.26	0.16	0	5.5	0.06	0	redox
161.	Glyma20g30810.1	ribosomal protein 1	12	1	0.06	11.43	0.17	0.02	20.98	0.17	0	30.74	0.17	0	1.34	0.06	0	protein
162.	Glyma13g41120.2	triosephosphate isomerase	12	1	0.02	11.42	0.07	0	13.64	0.08	0	10.69	0.07	0	4.48	0.05	0	glycolysis
163.	Glyma02g47580.1	heat shock protein 89.1	10	1	0.05	11.38	0.22	0	2.64	0.28	0	5.37	0.22	0	1.08	0.08	0	stress
164.	Glyma01g09310.1	Chaperone protein htpG family protein	11	1	0.06	11.32	0.2	0	2.81	0.23	0	2.89	0.19	0	1.24	0.08	0	stress
165.	Glyma13g19331.1	heat shock cognate protein 70.1	21	1	0.03	11.28	0.11	0	13.94	0.12	0	15.74	0.1	0	1.71	0.04	0	stress
166.	Glyma15g04290.1	triosephosphate isomerase	13	1	0.02	11.27	0.07	0	12.71	0.08	0	10.6	0.07	0	4.21	0.04	0	glycolysis
167.	Glyma06g18640.1	RAB GTPase homolog E1B	6	1	0.06	11.23	0.24	0	5.6	0.3	0	1.62	0.15	0	1.99	0.1	0	protein
168.	Glyma03g30231.1	Aha1 domain containing protein	4	1	0.13	11.23	0.55	0.03	4.7	0.65	0.01	10.07	0.47	0	1.6	0.22	0	not assigned
169.	Glyma08g11490.2	serine hydroxymethyltransferase 4	14	1	0.02	11.06	0.12	0	3.67	0.13	0	6.66	0.13	0	1.34	0.04	0	C1-metabolism
170.	Glyma06g02650.1	tubulin beta 1 chain	21	1	0.03	11.03	0.1	0	13.36	0.12	0	28.9	0.1	0	1.99	0.04	0	cell
171.	Glyma06g18110.1	glyceraldehyde 3 phosphate dehydrogenase C2	16	1	0.03	10.91	0.09	0	24.29	0.13	0	31.88	0.1	0	24.01	0.03	0	glycolysis
172.	Glyma14g01100.1	heat shock protein 89.1	12	1	0.05	10.83	0.21	0	2.52	0.27	0	4.96	0.21	0	1.06	0.08	0	stress
173.	Glyma07g39380.1	Phosphofructokinase family protein	12	1	0.05	10.73	0.2	0	4.17	0.25	0	7.1	0.2	0	1.2	0.06	0	glycolysis
174.	Glyma15g41540.1	Phosphoglycerate kinase family protein	12	1	0.08	10.71	0.21	0.02	2.39	0.27	0	2.11	0.23	0	1.43	0.06	0	photosynthesis
175.	Glyma03g27970.1	beta 6 tubulin	20	1	0.02	10.66	0.09	0	16.85	0.12	0	27.41	0.1	0	1.9	0.03	0	cell
176.	Glyma15g18760.2	eukaryotic translation initiation factor 4A1	13	1	0.05	10.59	0.19	0.05	6.54	0.24	0	9.02	0.21	0	1.92	0.05	0	protein
177.	Glyma10g36780.1	ribosomal protein 1	14	1	0.05	10.58	0.16	0.02	19.4	0.17	0	28.74	0.16	0	1.43	0.06	0	protein
178.	Glyma07g18570.1	Thiamine pyrophosphate dependent pyruvate decarboxylase family protein	9	1	0.08	10.55	0.13	0	18.09	0.21	0	10.71	0.22	0	6.7	0.08	0	fermentation
179.	Glyma19g22730.1	Cytosol aminopeptidase family protein	17	1	0.04	10.5	0.17	0	19.17	0.16	0	48.83	0.16	0	1.11	0.06	0	protein
180.	Glyma15g20180.2	sucrose synthase 4	23	1	0.03	10.41	0.12	0	17.06	0.14	0	15.16	0.13	0	2.82	0.03	0	major CHO metabolism
181.	Glyma19g00870.2	Pyruvate kinase family protein	13	1	0.02	10.39	0.17	0	8.03	0.16	0	10.97	0.16	0	11.05	0.06	0	glycolysis
182.	Glyma04g36250.1	RAB GTPase homolog E1B	8	1	0.06	10.26	0.22	0.01	5.25	0.27	0	2.41	0.15	0	1.84	0.1	0	protein
183.	Glyma02g13790.1	Chaperone protein htpG family protein	12	1	0.06	10.13	0.19	0	2.74	0.23	0	2.79	0.18	0	1.19	0.08	0	stress
184.	Glyma06g12090.1	PDI like 1 2	19	1	0.05	10.07	0.16	0	12.45	0.18	0	12.33	0.15	0	4.63	0.06	0	redox
185.	Glyma14g09300.1	poly(A) binding protein 2	4	1	0.13	10.07	0.29	0.02	24.78	0.33	0	16.16	0.27	0	0.97	0.16	0.01	RNA
186.	Glyma08g17450.1	aldehyde dehydrogenase 5F1	4	1	0.08	10.03	0.21	0	6.3	0.37	0	4.34	0.36	0	5.97	0.1	0	TCA cycle
187.	Glyma14g14161.1	UDP glucose 6 dehydrogenase family protein	3	1	0.14	10	0.3	0	2.79	0.25	0	2.02	0.29	0	2.59	0.12	0	cell wall
188.	Glyma09g40690.1	Phosphoglycerate mutase 2 3 bisphosphoglycerate independent	13	1	0.04	9.98	0.17	0	12.68	0.22	0	19.37	0.16	0	1.65	0.05	0	glycolysis
189.	Glyma07g36840.2	ATP citrate lyase subunit B 2	11	1	0.05	9.98	0.18	0.02	10.47	0.23	0	7.11	0.17	0	1.21	0.06	0	TCA cycle
190.	Glyma02g00810.1	Lactate/malate dehydrogenase family protein	13	1	0.03	9.93	0.14	0	44.59	0.18	0	11.82	0.14	0	4.59	0.05	0	TCA cycle
191.	Glyma09g39390.1	cysteine synthase C1	4	1	0.1	9.81	0.62	0.02	0.47	0.47	0.01	6.17	0.54	0	0.69	0.21	0.03	amino acid metabolism
192.	Glyma19g40041.1	sucrose synthase 3	22	1	0.03	9.81	0.12	0	21.98	0.14	0	18.59	0.13	0	9.38	0.04	0	major CHO metabolism
193.	Glyma05g09310.2	Pyruvate kinase family protein	15	1	0.02	9.79	0.16	0	7.88	0.16	0	10.14	0.16	0	10.41	0.06	0	glycolysis
194.	Glyma05g30140.1	RAB GDP dissociation inhibitor 2	15	1	0.04	9.74	0.18	0	0.87	0.09	0	8.37	0.19	0	0.88	0.05	0	signaling
195.	Glyma18g04940.1	glutamate decarboxylase 4	12	1	0.05	9.73	0.21	0	5.73	0.19	0	5.7	0.15	0	1.24	0.06	0	amino acid metabolism
196.	Glyma09g01270.1	fumarylacetoacetase putative	7	1	0.05	9.66	0.14	0.02	6.41	0.24	0.01	8.46	0.19	0	1.48	0.08	0	amino acid metabolism
197.	Glyma08g13300.1	RAB GDP dissociation inhibitor 2	16	1	0.04	9.6	0.18	0	0.87	0.09	0	8.1	0.18	0	0.88	0.05	0	signaling
198.	Glyma08g08590.1	tubulin beta 7 chain	19	1	0.02	9.57	0.09	0	14.12	0.13	0	19.93	0.1	0	1.95	0.04	0	cell
199.	Glyma05g02670.2	RAB GTPase homolog E1B	6	1	0.07	9.45	0.22	0.01	2.59	0.29	0	1.68	0.17	0	2.22	0.13	0	protein
200.	Glyma05g25610.1	tubulin beta 7 chain	20	1	0.02	9.41	0.09	0	13.83	0.12	0	19.59	0.1	0	1.99	0.04	0	cell
201.	Glyma15g41550.1	phosphoglycerate kinase	17	1	0.02	9.38	0.12	0	5.19	0.12	0	19.04	0.12	0	1.33	0.04	0	glycolysis
202.	Glyma19g05120.2	6 phosphogluconate dehydrogenase family	8	1	0.05	9.3	0.28	0	13.24	0.27	0	3.26	0.25	0	1.93	0.09	0	OPP
203.	Glyma09g04000.2	ATP citrate lyase B 1	16	1	0.05	9.24	0.16	0	8.11	0.2	0	5.52	0.14	0	2.51	0.05	0	TCA cycle
204.	Glyma18g45121.1	Phosphoglycerate mutase 2 3 bisphosphoglycerate independent	16	1	0.03	9.24	0.16	0	12.84	0.21	0	19.61	0.16	0	1.73	0.05	0	glycolysis
205.	Glyma03g22581.1	ribosomal protein S6	3	1	0.11	9.24	0.32	0.03	28.92	0.41	0.01	6.34	0.37	0.01	3.62	0.15	0	protein
206.	Glyma10g00920.1	malate dehydrogenase family protein	13	1	0.03	9.21	0.13	0	43.79	0.18	0	8.08	0.14	0	1.43	0.05	0	TCA cycle
207.	Glyma15g15020.1	ATP citrate lyase B 1	17	1	0.04	8.99	0.16	0.01	8.4	0.2	0	6.98	0.15	0	2.54	0.05	0	TCA cycle
208.	Glyma19g03490.1	Glycosyl transferase family 35	17	1	0.06	8.97	0.16	0	7.26	0.19	0	3.52	0.2	0	1.33	0.07	0	major CHO metabolism
209.	Glyma12g28670.1	Translation elongation factor EF1B gamma chain	12	1	0.03	8.97	0.14	0.01	7.59	0.21	0	7.05	0.15	0	1.36	0.07	0	protein
210.	Glyma04g40430.2	Ribosomal protein L6 family	5	1	0.11	8.91	0.22	0.01	16.93	0.2	0	83.82	0.21	0	7.81	0.12	0	protein
211.	Glyma17g02260.1	Copper amine oxidase family protein	22	1	0.04	8.89	0.12	0	12.54	0.14	0	34.55	0.12	0	0.71	0.04	0	misc
212.	Glyma10g37960.1	tubulin beta 8	22	1	0.02	8.89	0.08	0	11.34	0.11	0	18.07	0.09	0	1.65	0.03	0	cell
213.	Glyma02g46050.3	endoribonuclease L PSP family protein	5	1	0.04	8.87	0.28	0.01	2.69	0.31	0.01	1.51	0.3	0	1.29	0.09	0	RNA
214.	Glyma09g28100.1	Enolase	16	1	0.02	8.87	0.18	0.02	8	0.17	0	37.38	0.17	0	7.13	0.07	0	glycolysis
215.	Glyma18g43460.1	pyruvate decarboxylase 2	8	1	0.09	8.8	0.12	0	29.94	0.28	0	12.43	0.26	0	8.66	0.1	0	fermentation
216.	Glyma02g40820.1	cytosolic NADP dependent isocitrate dehydrogenase	16	1	0.05	8.77	0.16	0	29.56	0.1	0	6.41	0.16	0	6.5	0.06	0	TCA cycle
217.	Glyma08g08910.1	3 ketoacyl acyl carrier protein synthase I	4	1	0.1	8.67	0.24	0.03	3	0.35	0	2.83	0.3	0	1.16	0.14	0.01	lipid metabolism
218.	Glyma09g03020.1	tubulin beta 8	21	1	0.02	8.67	0.08	0	12.54	0.11	0	20.09	0.09	0	1.67	0.03	0	cell
219.	Glyma07g26550.2	heat shock protein 70	3	1	0.08	8.64	0.22	0	4.93	0.18	0	17.19	0.23	0	1.03	0.09	0	stress
220.	Glyma05g25970.1	3 ketoacyl acyl carrier protein synthase I	4	1	0.1	8.58	0.23	0.02	4.57	0.35	0	11.48	0.3	0	1.34	0.13	0	lipid metabolism
221.	Glyma03g39210.1	importin alpha isoform 2	9	1	0.04	8.58	0.22	0	26.06	0.26	0	5.43	0.14	0	1.99	0.07	0	protein
222.	Glyma01g26950.1	tubulin beta chain 3	22	1	0.02	8.55	0.08	0	11.69	0.11	0	16.81	0.09	0	1.72	0.04	0	cell
223.	Glyma04g40470.1	Ribosomal protein L6 family	8	1	0.07	8.55	0.17	0	12.04	0.17	0	72.67	0.19	0	2.72	0.05	0	protein
224.	Glyma06g08670.1	aspartate aminotransferase 3	16	1	0.05	8.55	0.15	0	16.35	0.21	0	32.25	0.17	0	3.54	0.05	0	amino acid metabolism
225.	Glyma02g39495.1	ubiquitin activating enzyme 2	10	1	0.07	8.48	0.22	0.01	4.75	0.26	0	4.9	0.26	0.03	1.19	0.08	0	protein
226.	Glyma20g18980.1	peroxisomal 3 ketoacyl CoA thiolase 3	11	1	0.05	8.44	0.16	0.02	4.05	0.2	0.02	29.07	0.15	0	1.38	0.1	0	amino acid metabolism
227.	Glyma14g39160.2	cytosolic NADP dependent isocitrate dehydrogenase	16	1	0.04	8.37	0.16	0	28.68	0.1	0	6.89	0.16	0	5.77	0.05	0	TCA cycle
228.	Glyma06g14360.1	Ribosomal protein L6 family	7	1	0.08	8.27	0.17	0	19.41	0.19	0	56.07	0.17	0	5.4	0.09	0	protein
229.	Glyma11g11290.5	glycine rich protein 2B	2	1	0.07	8.22	0.2	0	4.49	0.25	0	13.44	0.29	0	1.59	0.08	0	RNA
230.	Glyma10g24590.1	peroxisomal 3 ketoacyl CoA thiolase 3	11	1	0.05	8.21	0.16	0.02	4.04	0.2	0.02	28.64	0.15	0	1.34	0.09	0	amino acid metabolism
231.	Glyma11g37630.1	TCP 1/cpn60 chaperonin family protein	9	1	0.05	8.15	0.22	0	2.18	0.26	0	2.29	0.19	0	0.96	0.07	0	protein
232.	Glyma06g03230.1	regulatory particle triple A ATPase 4A	5	1	0.16	8.14	0.42	0.04	9.56	0.33	0.02	41.49	0.21	0.01	0.74	0.22	0.02	protein
233.	Glyma07g02720.1	Ribosomal protein L7Ae/L30e/S12e/Gadd45 family protein	7	1	0.07	8.09	0.24	0	28.42	0.28	0	41.72	0.25	0	1.21	0.07	0	protein
234.	Glyma15g41690.1	aldehyde dehydrogenase 5F1	8	1	0.07	8	0.19	0	6.75	0.26	0	2.47	0.25	0	4.68	0.08	0	TCA cycle
235.	Glyma18g10460.2	HIS HF	8	1	0.05	7.91	0.19	0.01	7.43	0.34	0	2.41	0.28	0	1.52	0.1	0	amino acid metabolism
236.	Glyma04g32080.1	reversibly glycosylated polypeptide 3	5	1	0.02	7.9	0.29	0.01	15.87	0.4	0	9.93	0.3	0	15.76	0.17	0	cell wall
237.	Glyma02g07560.3	eukaryotic release factor 1 3	5	1	0.06	7.83	0.36	0.01	26.47	0.46	0	126.59	0.31	0	0.39	0.09	0	protein
238.	Glyma11g03360.1	Glycosyl hydrolases family 32 protein	3	1	0.09	7.77	0.62	0	0	0.79	0.01	0	0.11	0	0.09	0.44	0	major CHO metabolism
239.	Glyma09g28440.1	Ribosomal protein S3 family protein	7	1	0.12	7.72	0.23	0.02	9.8	0.26	0.01	8.99	0.25	0	1.41	0.12	0.01	protein
240.	Glyma19g37520.1	Enolase	20	1	0.04	7.69	0.08	0	12.88	0.12	0	13.95	0.09	0	3.09	0.05	0	glycolysis
241.	Glyma04g37030.4	N terminal nucleophile aminohydrolases superfamily protein	5	1	0.05	7.66	0.2	0	4.78	0.38	0	2.59	0.28	0	1.37	0.09	0	protein
242.	Glyma04g30350.1	Cobalamin independent synthase family protein	15	1	0.02	7.65	0.11	0	49.63	0.17	0	63.77	0.12	0	1.52	0.03	0	amino acid metabolism
243.	Glyma10g26890.1	Ribosomal protein S3 family protein	7	1	0.12	7.61	0.23	0.04	9.71	0.26	0.01	9.12	0.25	0	1.41	0.12	0.01	protein
244.	Glyma18g01330.1	glyceraldehyde 3 phosphate dehydrogenase C1	13	1	0.05	7.57	0.11	0	24.07	0.15	0	25.53	0.1	0	1.83	0.04	0	glycolysis
245.	Glyma04g36870.3	glyceraldehyde 3 phosphate dehydrogenase C1	16	1	0.03	7.54	0.09	0	19.16	0.14	0	21.69	0.1	0	3.86	0.03	0	glycolysis
246.	Glyma03g37441.1	sucrose synthase 3	21	1	0.03	7.52	0.12	0	11.78	0.14	0	16.48	0.13	0	8.53	0.03	0	major CHO metabolism
247.	Glyma17g24366.1	Cobalamin independent synthase family protein	9	1	0.03	7.52	0.14	0	38.55	0.2	0	21.52	0.15	0	1.82	0.05	0	amino acid metabolism
248.	Glyma13g06040.1	Glycosyl transferase family 35	19	1	0.05	7.51	0.14	0	5.55	0.16	0	3.35	0.17	0	1.21	0.06	0	major CHO metabolism
249.	Glyma13g00840.1	H-ATPase 2	3	1	0.23	7.45	0.53	0.01	2.46	0.59	0	2.6	0.58	0.01	5.47	0.26	0.01	transport
250.	Glyma03g38630.1	germin like protein 5	3	1	0.21	7.41	0.51	0.02	4.34	0.69	0.01	12.39	0.48	0	7.19	0.29	0	stress
251.	Glyma03g34830.1	Enolase	20	1	0.03	7.34	0.08	0	14.18	0.13	0	14.1	0.09	0	3.11	0.05	0	glycolysis
252.	Glyma03g39130.1	thioredoxin family protein	5	1	0.07	7.32	0.2	0	4.44	0.35	0	6.31	0.3	0	8.09	0.11	0	redox
253.	Glyma19g36580.1	Pyridoxal dependent decarboxylase family protein	7	1	0.06	7.31	0.32	0.01	7.6	0.38	0	6.53	0.27	0	0.64	0.14	0	amino acid metabolism
254.	Glyma08g17600.1	phosphoglycerate kinase	18	1	0.02	7.29	0.11	0	5.4	0.11	0	18.41	0.12	0	1.5	0.04	0	glycolysis
255.	Glyma02g11640.1	UDP glucosyl transferase 73B3	9	1	0.07	7.28	0.22	0.02	2.48	0.27	0.01	3.47	0.19	0.03	1.53	0.08	0	misc
256.	Glyma11g37360.1	glyceraldehyde 3 phosphate dehydrogenase C1	14	1	0.05	7.08	0.1	0	23.96	0.15	0	23.34	0.1	0	1.9	0.04	0	glycolysis
257.	Glyma07g05130.1	alanine aminotransferase 2	13	1	0.04	6.94	0.14	0.01	5.66	0.23	0	3.44	0.2	0	1.59	0.04	0	amino acid metabolism
258.	Glyma02g11580.1	poly(A) binding protein 8	10	1	0.09	6.92	0.21	0.01	14.49	0.23	0	9.28	0.18	0	1.05	0.11	0	RNA
259.	Glyma02g07910.1	TCP 1/cpn60 chaperonin family protein	14	1	0.06	6.85	0.17	0	7.3	0.18	0	7.09	0.18	0	1.44	0.07	0	protein
260.	Glyma13g04050.1	Glutathione S transferase C terminal like	9	1	0.03	6.84	0.2	0	7.13	0.22	0	6.95	0.2	0	0.69	0.08	0	protein
261.	Glyma01g33803.1	heat shock protein 81.4	4	1	0.06	6.74	0.4	0.02	15.49	0.32	0	3.59	0.25	0	1.14	0.06	0	stress
262.	Glyma04g01380.1	NmrA like negative transcriptional regulator family protein	8	1	0.08	6.73	0.22	0	5.73	0.32	0	5.01	0.28	0	3.18	0.13	0	secondary metabolism
263.	Glyma17g06930.1	H-ATPase 2	4	1	0.21	6.7	0.5	0.02	1.82	0.51	0.01	1.94	0.5	0.04	4.8	0.24	0.01	transport
264.	Glyma08g03690.2	heat shock protein 81.2	8	1	0.06	6.65	0.26	0	12.34	0.27	0	3.01	0.21	0	1.12	0.05	0	stress
265.	Glyma03g39500.1	regulatory particle triple A ATPase 5A	10	1	0.06	6.62	0.25	0	6.2	0.26	0	26.01	0.16	0	0.79	0.11	0	protein
266.	Glyma08g02940.1	heat shock protein 70 family protein	21	1	0.01	6.58	0.11	0	11.56	0.11	0	12.11	0.1	0	1.05	0.05	0	stress
267.	Glyma03g07540.1	acyl CoA oxidase 4	4	1	0.1	6.48	0.28	0.02	5.78	0.24	0	4.72	0.3	0	1.01	0.11	0	lipid metabolism
268.	Glyma10g44010.1	10 formyltetrahydrofolate synthetase	13	1	0.02	6.47	0.16	0	13.06	0.23	0	1.51	0.12	0	1.08	0.06	0	C1-metabolism
269.	Glyma05g10840.2	Cobalamin independent synthase family protein	9	1	0.03	6.44	0.14	0	36.21	0.19	0	20.71	0.15	0	1.6	0.05	0	amino acid metabolism
270.	Glyma10g41330.1	ATP synthase alpha/beta family protein	20	1	0.01	6.44	0.1	0	29.19	0.12	0	26.92	0.11	0	1.28	0.04	0	mito. ETC
271.	Glyma11g31450.1	regulatory particle triple A ATPase 3	6	1	0.07	6.44	0.31	0.01	10.91	0.32	0.01	32.88	0.18	0	1.14	0.07	0	protein
272.	Glyma20g37670.1	NAD(P) binding Rossmann fold superfamily protein	11	1	0.06	6.44	0.17	0.01	10.42	0.19	0	14.15	0.19	0	3.81	0.08	0	misc
273.	Glyma19g41770.1	importin alpha isoform 2	11	1	0.04	6.43	0.18	0	22.16	0.23	0	6.02	0.13	0	1.87	0.06	0	protein
274.	Glyma20g25920.1	ATP synthase alpha/beta family protein	21	1	0.01	6.43	0.1	0	30.34	0.12	0	29.15	0.11	0	1.34	0.04	0	mito. ETC
275.	Glyma11g14980.1	ubiquitin carrier protein 7	2	1	0.1	6.42	0.57	0	0.16	0.64	0	0.19	0.46	0	1.49	0.15	0	protein
276.	Glyma13g15140.1	Cobalamin independent synthase family protein	16	1	0.02	6.39	0.1	0	28.3	0.15	0	59.45	0.11	0	1.47	0.03	0	amino acid metabolism
277.	Glyma10g29250.1	regulatory particle triple A ATPase 5A	14	1	0.06	6.36	0.23	0	5.05	0.24	0	23.97	0.16	0	0.83	0.1	0	protein
278.	Glyma05g00590.2	UDP glucose 6 dehydrogenase family protein	4	1	0.09	6.35	0.19	0	8.82	0.29	0	5.01	0.22	0	2.45	0.09	0	cell wall
279.	Glyma05g06420.1	glyceraldehyde 3 phosphate dehydrogenase C2	7	1	0.07	6.32	0.13	0	8.13	0.18	0	17.99	0.13	0	2.09	0.06	0	glycolysis
280.	Glyma10g29000.1	importin alpha isoform 1	13	1	0.05	6.25	0.18	0	23.52	0.24	0	6.99	0.14	0	1.98	0.07	0	protein
281.	Glyma11g04720.1	peroxisomal NAD malate dehydrogenase 1	5	1	0.12	6.19	0.36	0	17.49	0.4	0	13.77	0.31	0	1.27	0.19	0	gluconeogenesis
282.	Glyma16g01630.1	alanine aminotransferase 2	12	1	0.05	6.18	0.15	0	5.65	0.22	0	2.91	0.2	0	1.46	0.04	0	amino acid metabolism
283.	Glyma17g08491.1	UDP glucose 6 dehydrogenase family protein	5	1	0.09	6.16	0.19	0	4.47	0.2	0	4.74	0.21	0	2.23	0.08	0	cell wall
284.	Glyma01g41990.1	Glycosyl hydrolases family 32 protein	4	1	0.09	6.14	0.55	0	0.13	0.73	0.02	0	0.11	0	0.09	0.39	0	major CHO metabolism
285.	Glyma05g36620.1	heat shock protein 70 family protein	22	1	0.01	6.1	0.1	0	10.72	0.11	0	11.31	0.1	0	1.13	0.05	0	stress
286.	Glyma20g38320.4	importin alpha isoform 1	14	1	0.05	6.09	0.18	0	23.15	0.24	0	6.95	0.14	0	1.89	0.06	0	protein
287.	Glyma08g47900.3	general regulatory factor 7	7	1	0.08	6.08	0.23	0.01	9.61	0.4	0	2.9	0.2	0	0.97	0.09	0	signaling
288.	Glyma20g38740.1	10 formyltetrahydrofolate synthetase	16	1	0.02	6.07	0.16	0	8.81	0.19	0	1.77	0.12	0	1.23	0.06	0	C1-metabolism
289.	Glyma08g23990.1	vacuolar ATP synthase subunit A	18	1	0.02	6.04	0.15	0	5.73	0.17	0	3.57	0.15	0	1.92	0.06	0	transport
290.	Glyma08g21410.1	HAD superfamily subfamily IIIB acid phosphatase	9	1	0.05	6.01	0.16	0	12.23	0.17	0	13.83	0.17	0	1.38	0.08	0	misc
291.	Glyma03g38340.1	Class II aaRS/biotin synthetases superfamily	9	1	0.04	5.99	0.21	0	7.55	0.28	0	22.78	0.2	0	0.5	0.07	0	protein
292.	Glyma04g36860.1	glyceraldehyde 3 phosphate dehydrogenase	16	1	0.03	5.96	0.09	0	19.08	0.14	0	20.78	0.1	0	3.83	0.03	0	glycolysis
293.	Glyma03g33830.1	Pyridoxal dependent decarboxylase family protein	8	1	0.06	5.94	0.29	0	6.84	0.35	0	6.2	0.26	0	0.64	0.13	0	amino acid metabolism
294.	Glyma17g05067.1	sucrose synthase 4	27	1	0.03	5.9	0.11	0	8.65	0.14	0	5.91	0.11	0	1.86	0.04	0	major CHO metabolism
295.	Glyma10g13840.1	10 formyltetrahydrofolate synthetase	6	1	0.02	5.88	0.19	0	4.17	0.33	0	0.99	0.13	0	0.99	0.08	0	C1-metabolism
296.	Glyma07g00430.1	vacuolar ATP synthase subunit A	17	1	0.02	5.88	0.15	0	5.82	0.17	0	3.35	0.15	0	1.94	0.06	0	transport
297.	Glyma07g15170.1	phosphofructokinase 3	5	1	0.14	5.84	0.25	0.01	26.54	0.32	0.01	2.47	0.26	0	1.58	0.14	0	glycolysis
298.	Glyma16g17680.1	pinoresinol reductase 1	3	1	0.19	5.82	0.49	0.05	14.38	0.5	0	33.67	0.34	0	1.2	0.18	0.01	secondary metabolism
299.	Glyma18g49240.1	HXXXD type acyl transferase family protein	9	1	0.08	5.8	0.21	0	5.9	0.29	0	2.5	0.21	0	1.26	0.1	0	secondary metabolism
300.	Glyma07g37180.2	importin alpha isoform 1	8	1	0.07	5.79	0.23	0.03	26.24	0.25	0	4.73	0.14	0	1.66	0.07	0	protein
301.	Glyma16g26920.1	TCP 1/cpn60 chaperonin family protein	17	1	0.06	5.76	0.15	0	6.63	0.16	0	6.32	0.16	0	1.36	0.06	0	protein
302.	Glyma13g17421.1	sucrose synthase 4	27	1	0.03	5.76	0.11	0	8.37	0.14	0	8.36	0.11	0	1.64	0.04	0	major CHO metabolism
303.	Glyma10g29630.1	NAD(P) binding Rossmann fold superfamily	12	1	0.07	5.71	0.19	0.02	13.28	0.23	0	13.33	0.2	0	4.75	0.1	0	misc
304.	Glyma16g08460.1	NADP malic enzyme 4	17	1	0.04	5.68	0.15	0	9.57	0.2	0	23.97	0.16	0	14.93	0.07	0	TCA cycle
305.	Glyma05g37860.1	beta 6 tubulin	17	1	0.04	5.64	0.12	0	7.48	0.15	0	17.04	0.12	0	1.92	0.04	0	cell
306.	Glyma13g31430.10	allantoinase	8	1	0.03	5.62	0.29	0	3.88	0.21	0	3.45	0.2	0	1.97	0.09	0	nucleotide metabolism
307.	Glyma01g01180.1	NADP malic enzyme 4	19	1	0.05	5.6	0.15	0	8.13	0.18	0	18.97	0.14	0	15.48	0.07	0	TCA cycle
308.	Glyma19g27036.1	heat shock protein 81.2	4	1	0.13	5.59	0.4	0.01	3.73	0.42	0	0.71	0.37	0	0.93	0.13	0.01	stress
309.	Glyma11g10790.1	nucleolin like 2	8	1	0.08	5.56	0.24	0	12.1	0.32	0	9.76	0.28	0	2	0.11	0.01	protein
310.	Glyma13g42340.1	lipoxygenase 1	30	1	0.02	5.54	0.07	0	8.31	0.12	0	20.5	0.09	0	1.24	0.03	0	hormone metabolism
311.	Glyma08g10070.1	Protein of unknown function DUF2359 transmembrane	4	1	0.06	5.48	0.26	0.01	1.32	0.32	0	3.16	0.2	0	1.11	0.06	0	not assigned
312.	Glyma14g04180.1	Late embryogenesis abundant protein group 2	11	1	0.09	5.45	0.32	0	1.59	0.32	0	0.55	0.33	0	1.13	0.11	0	development
313.	Glyma08g02960.1	heat shock protein 70 family protein	21	1	0.01	5.44	0.11	0	10.66	0.11	0	12.04	0.11	0	1.01	0.05	0	stress
314.	Glyma01g44700.1	Ribosomal protein S3Ae	12	1	0.06	5.41	0.14	0.02	23.78	0.21	0	7.06	0.17	0	4.29	0.1	0	protein
315.	Glyma17g35890.1	poly(A) binding protein 2	7	1	0.13	5.41	0.22	0	19.59	0.3	0	9.04	0.21	0	0.5	0.17	0	RNA
316.	Glyma05g27090.1	Protein of unknown function DUF2359 transmembrane	5	1	0.06	5.41	0.26	0.02	1.26	0.31	0	3.04	0.2	0	1.11	0.06	0	not assigned
317.	Glyma18g46920.1	cysteine synthase C1	5	1	0.1	5.39	0.46	0.01	0.45	0.46	0	5.04	0.48	0	0.67	0.21	0.01	amino acid metabolism
318.	Glyma05g36600.1	heat shock protein 70 family protein	21	1	0.01	5.34	0.11	0	10.48	0.11	0	11.25	0.1	0	1.09	0.05	0	stress
319.	Glyma18g05730.1	regulatory particle triple A ATPase 3	7	1	0.08	5.27	0.32	0.01	16.9	0.33	0	32.05	0.18	0	0.94	0.12	0	protein
320.	Glyma09g38010.2	Aldolase type TIM barrel family protein	11	1	0.09	5.26	0.21	0	30.11	0.26	0	3.76	0.22	0	1.32	0.11	0	cell wall
321.	Glyma06g11120.1	acetyl CoA carboxylase 1	17	1	0.01	5.24	0.21	0	2.76	0.25	0	2.37	0.21	0	1.06	0.05	0	lipid metabolism
322.	Glyma17g03430.1	importin alpha isoform 1	9	1	0.07	5.23	0.22	0	24.68	0.24	0	4.63	0.14	0	1.49	0.07	0	protein
323.	Glyma05g01770.1	aldehyde dehydrogenase 10A8	11	1	0.05	5.21	0.13	0	17.05	0.18	0	3.01	0.14	0	1.11	0.06	0	secondary metabolism
324.	Glyma15g03040.1	lipoxygenase 1	30	1	0.02	5.16	0.07	0	4.94	0.11	0	12.1	0.09	0	1.25	0.03	0	hormone metabolism
325.	Glyma04g11550.1	acetyl CoA carboxylase 1	18	1	0.01	5.16	0.21	0	2.73	0.25	0	2.34	0.21	0	1.07	0.05	0	lipid metabolism
326.	Glyma12g31620.1	DNAJ homologue 2	9	1	0.08	5.13	0.36	0.01	1.14	0.31	0	9.29	0.37	0	0.39	0.1	0	stress
327.	Glyma03g40470.1	20S proteasome beta subunit G1	4	1	0.07	5.13	0.37	0.01	3.99	0.36	0	2.51	0.3	0	1.37	0.1	0	protein
328.	Glyma18g52860.2	O Glycosyl hydrolases family 17 protein	2	1	0.24	5.11	0.49	0.02	11.63	0.47	0	22.89	0.43	0	0.61	0.29	0.02	misc
329.	Glyma01g33440.1	Plant invertase/pectin methylesterase inhibitor	4	1	0.07	5.08	0.31	0.03	0.73	0.51	0	2.25	0.32	0	2.98	0.12	0	cell wall
330.	Glyma03g03270.1	Arginase/deacetylase superfamily protein	7	1	0.1	5.04	0.19	0	6.5	0.24	0	4.25	0.2	0	1.53	0.1	0	amino acid metabolism
331.	Glyma02g05250.1	regulatory particle non ATPase 10	5	1	0.09	5.02	0.13	0.03	6.25	0.34	0.01	2.63	0.24	0	1.47	0.1	0	protein
332.	Glyma12g24190.1	Aldolase superfamily protein	6	1	0.06	5.02	0.24	0	2.76	0.36	0	3.6	0.29	0	1.53	0.09	0	photosynthesis
333.	Glyma17g07380.1	xylose isomerase family protein	9	1	0.07	5.01	0.32	0	2.74	0.37	0	1.1	0.28	0	0.57	0.16	0	minor CHO metabolism
334.	Glyma06g18120.1	glyceraldehyde 3 phosphate dehydrogenase C1	15	1	0.04	5	0.09	0	18.58	0.14	0	19.66	0.11	0	1.61	0.04	0	glycolysis
335.	Glyma18g48370.1	Aldolase type TIM barrel family protein	12	1	0.1	4.98	0.21	0.02	29.56	0.25	0	3.53	0.22	0	0.96	0.09	0	cell wall
336.	Glyma12g36290.1	rhamnose biosynthesis 1	6	1	0.14	4.97	0.51	0.01	8.92	0.41	0.01	1.89	0.42	0.01	0.95	0.21	0	cell wall
337.	Glyma12g19520.1	malate dehydrogenase family protein	11	1	0.05	4.91	0.24	0	3.29	0.24	0	4.29	0.23	0	1.3	0.09	0	TCA cycle
338.	Glyma06g19820.1	aldehyde dehydrogenase 10A8	17	1	0.05	4.88	0.12	0	13.7	0.18	0	9.37	0.12	0	1.76	0.06	0	secondary metabolism
339.	Glyma13g26990.1	annexin 8	9	1	0.05	4.88	0.31	0	1.06	0.32	0	1.01	0.35	0	1.91	0.18	0	cell
340.	Glyma05g04822.1	rhamnose biosynthesis 1	4	1	0.15	4.86	0.51	0.02	13.76	0.5	0	1.79	0.41	0	1.02	0.21	0	cell wall
341.	Glyma08g27590.1	reversibly glycosylated polypeptide 2	8	1	0.02	4.85	0.2	0	13.5	0.29	0	5.06	0.22	0	8.99	0.12	0	cell wall
342.	Glyma15g07910.4	allantoinase	7	1	0.03	4.83	0.31	0	6.2	0.3	0	4.9	0.25	0	1.24	0.11	0	nucleotide metabolism
343.	Glyma19g04240.1	reversibly glycosylated polypeptide 2	3	1	0.12	4.83	0.26	0.03	21.49	0.42	0	4.34	0.32	0	16.99	0.17	0	cell wall
344.	Glyma01g36990.1	regulatory particle non ATPase 10	6	1	0.07	4.82	0.13	0	5.77	0.3	0	4.65	0.26	0	1.33	0.09	0	protein
345.	Glyma05g27840.1	urease	22	1	0.02	4.82	0.09	0	7.31	0.13	0	12.42	0.11	0	1.04	0.04	0	amino acid metabolism
346.	Glyma16g04560.1	glutamate dehydrogenase 1	7	1	0.14	4.75	0.34	0	0.12	0.5	0	0.62	0.48	0	3.96	0.2	0	N-metabolism
347.	Glyma07g11810.1	glutamine synthase clone R1	7	1	0.09	4.75	0.28	0	1.86	0.41	0	0.2	0.36	0	0.84	0.12	0	N-metabolism
348.	Glyma11g27480.1	glutamine dependent asparagine synthase 1	8	1	0.05	4.72	0.2	0	36.72	0.22	0	18.3	0.19	0	1.31	0.09	0	amino acid metabolism
349.	Glyma06g01310.1	Ribosomal protein S25 family protein	3	1	0.08	4.69	0.23	0	26.44	0.38	0	63	0.23	0	1.78	0.09	0	protein
350.	Glyma09g30370.1	glutamine synthase clone R1	8	1	0.08	4.66	0.28	0	1.78	0.4	0	0.23	0.36	0	0.84	0.12	0	N-metabolism
351.	Glyma10g07820.1	monodehydroascorbate reductase 1	10	1	0.05	4.64	0.19	0.03	4.77	0.22	0	12.46	0.17	0	1.23	0.05	0	redox
352.	Glyma07g00420.1	regulatory particle triple A ATPase 6A	7	1	0.11	4.64	0.31	0	12.5	0.38	0.01	41.53	0.21	0	0.54	0.18	0	protein
353.	Glyma05g24120.2	GTP binding 2	3	1	0.06	4.59	0.42	0.02	1.18	0.6	0	0.48	0.39	0	1.76	0.06	0	signaling
354.	Glyma02g36530.1	Cytosol aminopeptidase family protein	19	1	0.02	4.58	0.13	0	7.02	0.15	0	8.32	0.13	0	1.47	0.05	0	protein
355.	Glyma09g04430.1	importin alpha isoform 2	11	1	0.06	4.56	0.19	0	18.23	0.2	0	9.85	0.17	0	1.39	0.06	0	protein
356.	Glyma07g38790.1	NAD(P) binding Rossmann fold superfamily	10	1	0.03	4.54	0.14	0.04	4	0.16	0	11.68	0.18	0	1.31	0.07	0	misc
357.	Glyma13g41960.1	pfkB like carbohydrate kinase family protein	16	1	0.04	4.54	0.14	0	3.21	0.16	0	2.67	0.15	0	1.56	0.04	0	major CHO metabolism
358.	Glyma03g21680.1	FK506 and rapamycin binding protein 15 kD 2	5	1	0.18	4.52	0.38	0.01	11.19	0.34	0.01	32.13	0.34	0	0.94	0.17	0.05	cell
359.	Glyma14g08940.1	Mov34/MPN/PAD 1 family protein	8	1	0.08	4.5	0.22	0	1.59	0.2	0	3.36	0.16	0	1.47	0.09	0	protein
360.	Glyma10g06580.1	adenosine kinase 2	9	1	0.05	4.49	0.16	0	16.11	0.16	0	24.75	0.16	0	1.01	0.07	0	nucleotide metabolism
361.	Glyma01g42450.1	hydroxymethylglutaryl CoA synthase	3	1	0.14	4.48	0.44	0	1	0.44	0	0.52	0.35	0	1.09	0.13	0.01	secondary metabolism
362.	Glyma04g06080.2	translation initiation factor 3B1	5	1	0.1	4.47	0.32	0	13.8	0.38	0	3.26	0.27	0	0.77	0.09	0	protein
363.	Glyma13g29660.1	Mov34/MPN/PAD 1 family protein	8	1	0.07	4.43	0.22	0	2.19	0.29	0	5.76	0.23	0	1.64	0.11	0	protein
364.	Glyma20g38560.1	Chalcone flavanone isomerase family protein	10	1	0.04	4.43	0.12	0.01	8.71	0.13	0	11.08	0.13	0	1.1	0.08	0.01	secondary metabolism
365.	Glyma03g28870.1	beta 1 3 glucanase 1	2	1	0.21	4.43	0.41	0.02	1.17	0.3	0	0.83	0.41	0.03	2.45	0.18	0	misc
366.	Glyma11g00890.1	Ribosomal protein S3Ae	12	1	0.1	4.43	0.19	0.03	9.59	0.26	0	2.42	0.22	0	2.97	0.13	0	protein
367.	Glyma12g05580.1	pfkB like carbohydrate kinase family protein	9	1	0.07	4.42	0.22	0	5.47	0.23	0	5.3	0.22	0	3.83	0.09	0	major CHO metabolism
368.	Glyma01g03650.2	ADP ribosylation factor A1B	6	1	0.08	4.41	0.23	0	18.11	0.31	0	8.4	0.22	0	1.29	0.1	0	protein
369.	Glyma04g09670.1	Rhamnogalacturonate lyase family protein	2	1	0.1	4.4	0.35	0.03	8.01	0.34	0	9.11	0.34	0	2.27	0.14	0	cell wall
370.	Glyma15g15260.1	Mitochondrial import inner membrane	4	1	0.14	4.38	0.51	0.02	2.56	0.52	0	5.65	0.51	0	0.5	0.17	0.01	protein
371.	Glyma15g15480.1	importin alpha isoform 2	12	1	0.06	4.38	0.18	0	17.28	0.2	0	5.48	0.13	0	1.4	0.06	0	protein
372.	Glyma13g40100.2	plasma membrane intrinsic protein 2	4	1	0.11	4.37	0.24	0	14.97	0.32	0.03	4.13	0.24	0	3.66	0.12	0	transport
373.	Glyma03g30720.1	GTP binding Elongation factor Tu	10	1	0.07	4.37	0.21	0	2.23	0.26	0	2.24	0.17	0	0.66	0.09	0	protein
374.	Glyma11g13580.1	pfkB like carbohydrate kinase family protein	11	1	0.07	4.35	0.21	0	5.15	0.22	0	5.13	0.22	0	3.72	0.08	0	major CHO metabolism
375.	Glyma03g00470.1	translation initiation factor 3B1	7	1	0.08	4.35	0.3	0	12.36	0.35	0	3.12	0.25	0	0.76	0.09	0	protein
376.	Glyma20g38950.3	2 isopropylmalate synthase 1	9	1	0.09	4.33	0.29	0	0.96	0.29	0	1.51	0.27	0	0.64	0.11	0	amino acid metabolism
377.	Glyma13g20780.1	adenosine kinase 2	10	1	0.05	4.32	0.14	0	13.72	0.14	0	21.44	0.14	0	1.32	0.06	0	nucleotide metabolism
378.	Glyma03g28850.1	beta 1 3 glucanase 1	10	1	0.06	4.31	0.17	0	1.7	0.18	0	2.4	0.21	0	0.98	0.07	0	misc
379.	Glyma15g09410.1	Mov34/MPN/PAD 1 family protein	7	1	0.08	4.31	0.24	0	1.89	0.3	0	5.88	0.23	0	1.84	0.12	0	protein
380.	Glyma07g20400.1	Phosphofructokinase family protein	16	1	0.03	4.3	0.14	0	4.51	0.19	0	10.22	0.17	0	1.79	0.05	0	glycolysis
381.	Glyma11g00590.2	ribosomal protein S15A	4	1	0.06	4.28	0.36	0.03	2.45	0.46	0.03	6.53	0.26	0.01	1.09	0.18	0	protein
382.	Glyma08g03840.2	NADP malic enzyme 3	7	1	0.08	4.27	0.21	0	8.39	0.25	0	10.73	0.27	0	27.65	0.1	0	TCA cycle
383.	Glyma08g26520.1	UDP glucose 6 dehydrogenase family protein	18	1	0.03	4.25	0.11	0	7.26	0.14	0	4.44	0.1	0	1.34	0.03	0	cell wall
384.	Glyma02g01260.3	ADP ribosylation factor A1F	7	1	0.08	4.24	0.22	0	15.28	0.28	0	7.38	0.21	0	1.27	0.1	0	protein
385.	Glyma09g03540.1	ADP ribosylation factor A1E	5	1	0.09	4.22	0.24	0	20.7	0.33	0	9.12	0.25	0	1.38	0.11	0	protein
386.	Glyma02g47860.1	acetoacetyl CoA thiolase 2	9	1	0.06	4.21	0.21	0	1.69	0.18	0	2.94	0.24	0	1	0.07	0	secondary metabolism
387.	Glyma18g06840.2	glutamine dependent asparagine synthase 1	9	1	0.05	4.21	0.19	0	35.58	0.21	0	17.46	0.19	0	1.29	0.09	0	amino acid metabolism
388.	Glyma09g04480.1	cytochrome oxidase 2	2	1	0.18	4.2	0.47	0.02	0.73	0.73	0.02	3.01	0.58	0.01	0.69	0.21	0.02	mito. ETC
389.	Glyma05g00400.1	glycine rich RNA binding protein 3	3	1	0.17	4.18	0.46	0.03	0.37	0.33	0.01	1.17	0.48	0	0.68	0.25	0.03	RNA
390.	Glyma10g20880.1	heat shock protein 81 2	5	1	0.06	4.16	0.3	0	14.95	0.3	0	3.15	0.22	0	1.13	0.06	0	stress
391.	Glyma08g04890.1	Phosphoglucomutase	19	1	0.02	4.15	0.13	0	18.96	0.16	0	11.36	0.13	0	0.87	0.02	0	glycolysis
392.	Glyma01g31360.1	20S proteasome alpha subunit C1	5	1	0.07	4.15	0.46	0	3.69	0.61	0	1.34	0.46	0	0.45	0.26	0	protein
393.	Glyma09g40420.1	FASCICLIN like arabinogalactan protein 10	4	1	0.17	4.13	0.35	0.03	3.43	0.38	0	11.3	0.38	0	1.27	0.19	0.02	cell wall
394.	Glyma19g43830.1	rotamase cyclophilin 2	4	1	0.13	4.09	0.48	0	1.79	0.46	0.01	7.13	0.48	0.04	1.52	0.13	0	cell
395.	Glyma11g12300.1	Ribosomal protein S25 family protein	3	1	0.08	4.08	0.21	0.02	33.97	0.35	0	58.03	0.22	0	1.78	0.09	0	protein
396.	Glyma01g06970.1	UDP glucose 6 dehydrogenase family protein	11	1	0.04	4.06	0.12	0	7	0.19	0	4.13	0.13	0	1.4	0.04	0	cell wall
397.	Glyma13g43130.1	NADP malic enzyme 4	4	1	0.09	4.05	0.28	0	11.24	0.34	0	76.43	0.31	0	1.37	0.16	0	TCA cycle
398.	Glyma05g35800.1	NADP malic enzyme 4	16	1	0.05	4.03	0.17	0	8.2	0.19	0	34.9	0.19	0	13.08	0.06	0	TCA cycle
399.	Glyma19g03520.1	Ribosomal protein S19e family protein	4	1	0.03	4.02	0.27	0.04	7.48	0.26	0	13.56	0.14	0	0.55	0.11	0	protein
400.	Glyma17g15640.1	expansin like B1	9	1	0.04	4	0.21	0	12.36	0.27	0.01	19.63	0.17	0	27.71	0.13	0	cell wall
401.	Glyma06g14920.1	Melibiase family protein	2	1	0.17	3.98	0.7	0	0.09	0.49	0	0.66	0.62	0	0.69	0.2	0.01	minor CHO metabolism
402.	Glyma03g32590.1	GroES like zinc binding dehydrogenase	7	1	0.07	3.98	0.21	0	21.58	0.27	0	4.13	0.23	0	0.87	0.08	0	misc
403.	Glyma10g33680.1	heat shock protein 60	16	1	0.05	3.97	0.19	0	10.7	0.25	0	2.72	0.19	0	0.8	0.05	0	protein
404.	Glyma05g34790.1	Phosphoglucomutase	19	1	0.02	3.97	0.14	0	19.52	0.16	0	11.35	0.13	0	0.86	0.02	0	glycolysis
405.	Glyma20g33910.1	heat shock protein 60	15	1	0.05	3.97	0.19	0	11.14	0.25	0	3.18	0.19	0	0.79	0.05	0	protein
406.	Glyma05g05490.1	ureidoglycine aminohydrolase	3	1	0.12	3.95	0.3	0.03	4.75	0.4	0	1.41	0.32	0	1.07	0.13	0	RNA
407.	Glyma12g29510.2	plasma membrane intrinsic protein 2	5	1	0.09	3.91	0.2	0	26.94	0.27	0	19.3	0.22	0	2.54	0.08	0	transport
408.	Glyma16g27210.1	glutathione disulfide reductase	9	1	0.04	3.9	0.19	0.02	2.8	0.26	0	2.7	0.23	0	1.04	0.06	0	redox
409.	Glyma08g22100.1	heat shock protein 91	9	1	0.08	3.9	0.3	0	0.95	0.15	0.01	3.06	0.32	0	1.06	0.11	0	stress
410.	Glyma19g03500.1	UDP glucose 6 dehydrogenase family protein	12	1	0.04	3.9	0.11	0	11.02	0.18	0	4.3	0.12	0	1.43	0.04	0	cell wall
411.	Glyma18g01510.1	beta ketoacyl reductase 1	8	1	0.05	3.87	0.14	0	4.6	0.23	0	5.07	0.16	0	6.26	0.05	0	secondary metabolism
412.	Glyma06g34190.1	malate dehydrogenase	9	1	0.05	3.84	0.28	0	3.88	0.3	0	2.62	0.29	0	1.28	0.1	0	TCA cycle
413.	Glyma14g00760.1	Thiolase family protein	11	1	0.06	3.83	0.16	0	1.75	0.17	0	2.66	0.23	0	1.04	0.07	0	amino acid metabolism
414.	Glyma20g14235.1	heat shock protein 81 2	6	1	0.06	3.83	0.29	0	13.5	0.29	0	2.91	0.21	0	1.11	0.06	0	stress
415.	Glyma05g08770.1	isopropylmalate dehydrogenase family protein	5	1	0.12	3.82	0.36	0	7.3	0.41	0.05	8.65	0.38	0.04	20.62	0.11	0	TCA cycle
416.	Glyma20g25790.1	Aldolase superfamily protein	7	1	0.04	3.8	0.21	0	2.18	0.27	0	3.97	0.26	0	0.87	0.05	0	photosynthesis
417.	Glyma12g27175.1	UDP D apiose/UDP D xylose synthase 1	2	1	0.12	3.8	0.49	0	5.06	0.44	0	4.57	0.41	0	0.94	0.22	0.04	cell wall
418.	Glyma09g04950.1	translationally controlled tumor protein	5	1	0.15	3.78	0.36	0.04	14.45	0.43	0.01	12.81	0.36	0.05	1.75	0.18	0	development
419.	Glyma02g04090.1	Ribosomal protein S27a	7	1	0.03	3.75	0.26	0	0.51	0.29	0	5.83	0.23	0	1.34	0.08	0	protein
420.	Glyma07g01851.2	NADP malic enzyme 4	2	1	0.08	3.74	0.27	0	14.21	0.35	0.02	45.56	0.24	0	1.79	0.17	0	TCA cycle
421.	Glyma08g40800.1	voltage dependent anion channel 1	8	1	0.04	3.74	0.2	0.05	5.9	0.25	0	5.91	0.18	0	1.98	0.06	0	transport
422.	Glyma08g47920.1	TCP 1/cpn60 chaperonin family protein	13	1	0.03	3.74	0.16	0	11.96	0.24	0	9.05	0.17	0	1.65	0.05	0	protein
423.	Glyma11g02950.1	hydroxymethylglutaryl CoA synthase	4	1	0.06	3.74	0.4	0	1.15	0.41	0	0.53	0.33	0	0.98	0.12	0	secondary metabolism
424.	Glyma13g44261.1	Cystathionine beta synthase protein	6	1	0.03	3.74	0.22	0	2.5	0.35	0	3.57	0.18	0	1.31	0.07	0	not assigned
425.	Glyma08g39390.1	DC1 domain containing protein	11	1	0.05	3.73	0.18	0	9.61	0.22	0	23.85	0.22	0	1.1	0.09	0	not assigned
426.	Glyma13g06050.1	UDP glucose 6 dehydrogenase family protein	12	1	0.04	3.73	0.11	0	9.47	0.18	0	4.52	0.12	0	1.38	0.04	0	cell wall
427.	Glyma08g39770.1	aldehyde dehydrogenase 2B4	11	1	0.04	3.72	0.22	0	1.15	0.26	0	1.27	0.14	0	1.42	0.07	0	fermentation
428.	Glyma03g34950.1	Aldolase superfamily protein	11	1	0.07	3.7	0.15	0	8.76	0.21	0	8.26	0.18	0	2.42	0.08	0	glycolysis
429.	Glyma05g04290.1	Glycosyl hydrolases family 32 protein	9	1	0.14	3.7	0.43	0	0.1	0.42	0	0.08	0.27	0	0.09	0.25	0	major CHO metabolism
430.	Glyma10g33350.2	peroxygenase 2	3	1	0.13	3.68	0.35	0.01	1.27	0.46	0.02	4.11	0.4	0	2.05	0.2	0	development
431.	Glyma02g01930.1	FUMARASE 2	6	1	0.13	3.67	0.33	0.01	7.77	0.46	0	3.47	0.37	0	0.85	0.11	0.01	TCA cycle
432.	Glyma13g35590.1	ribosomal protein L5 B	8	1	0.07	3.66	0.24	0.01	26.9	0.26	0	7.78	0.22	0	0.9	0.1	0	protein
433.	Glyma09g40990.1	alpha galactosidase 1	7	1	0.06	3.64	0.29	0.01	7.52	0.34	0	4.67	0.29	0	0.86	0.12	0	minor CHO metabolism
434.	Glyma02g01920.1	fumarase 1	9	1	0.06	3.63	0.22	0	4.44	0.29	0	3.14	0.23	0	0.88	0.08	0	TCA cycle
435.	Glyma11g10770.3	NAD(P) binding Rossmann fold superfamily protein	5	1	0.16	3.62	0.35	0.01	9.52	0.37	0	7.22	0.31	0	1.24	0.15	0	lipid metabolism
436.	Glyma12g31920.1	SKU5 similar 5	3	1	0.19	3.61	0.35	0	1.07	0.49	0	0.97	0.67	0	0.27	0.15	0	not assigned
437.	Glyma13g11700.2	AMP dependent synthetase and ligase family protein	7	1	0.08	3.6	0.3	0	1.75	0.36	0	0.45	0.13	0	0.77	0.1	0	lipid metabolism
438.	Glyma07g30090.1	beta ureidopropionase	6	1	0.11	3.6	0.38	0	4.21	0.46	0.01	1.52	0.27	0	1.42	0.22	0.01	nucleotide metabolism
439.	Glyma20g24550.1	clathrin adaptor complexes medium subunit	6	1	0.08	3.6	0.3	0	13.75	0.43	0.02	5.4	0.3	0	1.68	0.09	0	cell
440.	Glyma10g02040.3	fumarase 1	7	1	0.07	3.59	0.26	0	4.84	0.35	0	3.9	0.29	0	0.82	0.1	0	TCA cycle
441.	Glyma05g38480.1	phosphate transporter 3;1	3	1	0.17	3.55	0.38	0.03	0.91	0.53	0	1.96	0.46	0	0.91	0.15	0	transport
442.	Glyma01g03530.1	ATP citrate lyase A 1	5	1	0.04	3.55	0.35	0	8.47	0.37	0	7.24	0.35	0	0.93	0.09	0	TCA cycle
443.	Glyma20g19980.1	heat shock protein 60	15	1	0.05	3.54	0.22	0	10.43	0.25	0	2.94	0.19	0	0.93	0.07	0	protein
444.	Glyma06g21290.1	eukaryotic elongation factor 5A 1	7	1	0.07	3.53	0.2	0	1.96	0.21	0	13.84	0.26	0	1.39	0.1	0	protein
445.	Glyma13g36670.1	phosphoenolpyruvate carboxylase 1	10	1	0.04	3.53	0.19	0	21.75	0.25	0	4.7	0.21	0	1.41	0.08	0	glycolysis
446.	Glyma14g06630.1	Ribosomal protein L10 family protein	6	1	0.09	3.51	0.22	0	2.83	0.28	0	5.13	0.22	0	1.68	0.11	0	protein
447.	Glyma19g02380.1	voltage dependent anion channel 1	10	1	0.05	3.5	0.15	0	6.38	0.25	0	18.16	0.13	0	3.38	0.08	0	transport
448.	Glyma12g33820.1	phosphoenolpyruvate carboxylase 2	11	1	0.04	3.49	0.19	0	21.31	0.25	0	4.58	0.21	0	1.35	0.08	0	glycolysis
449.	Glyma09g29030.1	proteasome alpha subunit F1	5	1	0.03	3.47	0.25	0.01	7.01	0.34	0	4.83	0.29	0	1.03	0.15	0	protein
450.	Glyma08g07110.2	aldehyde dehydrogenase 6B2	4	1	0.14	3.47	0.35	0.02	17.85	0.51	0.04	17.2	0.38	0.02	1.73	0.14	0	amino acid metabolism
451.	Glyma11g12200.1	NOP56 like pre RNA processing ribonucleo	8	1	0.04	3.46	0.35	0	0.73	0.33	0	4.37	0.36	0	0.42	0.1	0	protein
452.	Glyma02g47270.1	uridine kinase like 4	2	1	0.04	3.45	0.64	0	0.3	1.38	0	0.51	1.12	0	3.76	0.64	0	nucleotide metabolism
453.	Glyma11g10480.2	rotamase CYP 3	7	1	0.05	3.45	0.2	0	3.81	0.18	0	4.85	0.21	0	0.72	0.08	0	cell
454.	Glyma08g00920.1	calnexin 1	10	1	0.11	3.45	0.24	0.01	3.16	0.29	0	3.53	0.25	0	0.95	0.12	0	signaling
455.	Glyma17g08150.1	Cytosol aminopeptidase family protein	18	1	0.03	3.4	0.14	0	7.48	0.16	0	8.85	0.14	0	1.12	0.05	0	protein
456.	Glyma17g13740.1	malate synthase	7	1	0.11	3.39	0.19	0.02	6.06	0.27	0	2.6	0.15	0	1.66	0.12	0	gluconeogenesis
457.	Glyma08g28230.1	6 phosphogluconate dehydrogenase family	13	1	0.05	3.39	0.15	0	7.51	0.2	0	2.09	0.18	0	1.43	0.07	0	OPP
458.	Glyma10g42490.1	clathrin adaptor complexes medium subunit	5	1	0.08	3.37	0.27	0	13.18	0.41	0	5.19	0.3	0	1.63	0.09	0	cell
459.	Glyma05g31310.1	Lipase	2	1	0.16	3.37	0.39	0.04	10.31	0.37	0.01	10.06	0.33	0	1.05	0.14	0	not assigned
460.	Glyma08g39241.1	ATPase AAA type CDC48 protein	2	1	0.15	3.36	0.46	0	3.08	0.37	0	9.14	0.36	0	0.77	0.12	0	cell
461.	Glyma06g08260.1	N terminal nucleophile aminohydrolases s	7	1	0.06	3.36	0.19	0.01	2	0.28	0	3.04	0.17	0	1.45	0.13	0	protein
462.	Glyma06g16940.1	Transmembrane CLPTM1 family protein	2	1	0.07	3.36	0.4	0.01	0.68	0.81	0.02	0.6	0.39	0	0.79	0.21	0.01	not assigned
463.	Glyma11g13460.1	calreticulin 3	5	1	0.09	3.33	0.29	0.04	2.8	0.44	0.03	0.97	0.35	0	1.33	0.16	0	signaling
464.	Glyma12g02510.1	Pyridoxal phosphate dependent transferases superfamily protein	5	1	0.07	3.3	0.25	0	5.87	0.23	0	6.79	0.22	0	1.04	0.07	0	amino acid metabolism
465.	Glyma12g04400.1	NOP56 like pre RNA processing	8	1	0.04	3.3	0.34	0	0.68	0.32	0	4.54	0.36	0	0.4	0.1	0	protein
		ribonucleoprotein
466.	Glyma01g38980.1	SKU5 similar 17	7	1	0.06	3.3	0.22	0	0.81	0.3	0	1.24	0.21	0	0.84	0.08	0	misc
467.	Glyma01g39700.2	ADP ribosylation factor A1E	2	1	0.12	3.28	0.38	0	16.61	0.56	0	4.18	0.58	0	0.47	0.18	0	protein
468.	Glyma07g01720.1	Insulinase protein	10	1	0.01	3.28	0.2	0	6.52	0.22	0	10.12	0.17	0	1.07	0.04	0	protein
469.	Glyma11g19220.1	TCP 1/cpn60 chaperonin family protein	12	1	0.06	3.27	0.17	0	73.63	0.19	0	7.11	0.21	0	0.81	0.05	0	protein
470.	Glyma02g39320.1	glutamine dependent asparagine synthase 1	8	1	0.05	3.27	0.19	0	31.95	0.21	0	18.58	0.21	0	0.68	0.08	0	amino acid metabolism
471.	Glyma09g37570.1	voltage dependent anion channel 1	10	1	0.05	3.26	0.16	0	5.02	0.22	0	16.39	0.12	0	2.77	0.07	0	transport
472.	Glyma06g17930.5	Translation elongation factor EF1B	10	1	0.04	3.26	0.12	0	7.63	0.21	0	6.34	0.18	0	1.9	0.05	0	protein
473.	Glyma08g14550.1	Lipase/lipooxygenase PLAT/LH2	3	1	0.16	3.25	0.39	0.01	9.49	0.35	0	8.04	0.3	0	1.04	0.14	0	not assigned
474.	Glyma08g17080.1	cytosolic NADP dependent isocitrate dehydrogenase	6	1	0.08	3.24	0.29	0	4.93	0.33	0.02	9.48	0.32	0	17.6	0.1	0	TCA cycle
475.	Glyma10g35490.1	phosphoglucosamine mutase family protein	4	1	0.14	3.24	0.42	0.01	2.56	0.54	0	1.65	0.28	0.01	1.32	0.16	0.01	glycolysis
476.	Glyma19g42490.1	Eukaryotic aspartyl protease family protein	9	1	0.13	3.23	0.23	0	6.83	0.26	0	6.9	0.22	0	0.59	0.13	0	protein
477.	Glyma14g37440.1	glutamine dependent asparagine synthase 1	8	1	0.05	3.22	0.19	0	31.7	0.2	0	18.71	0.21	0	0.67	0.08	0	amino acid metabolism
478.	Glyma01g41660.1	ATP binding	12	1	0.04	3.21	0.17	0.02	0.92	0.13	0	1.74	0.21	0	1	0.07	0	protein
479.	Glyma06g43050.1	phosphoenolpyruvate carboxylase 1	12	1	0.03	3.21	0.18	0.01	21.66	0.25	0	4.75	0.21	0	1.28	0.07	0	glycolysis
480.	Glyma18g49070.1	voltage dependent anion channel 1	10	1	0.05	3.21	0.16	0	5.21	0.23	0	16.37	0.12	0	2.72	0.07	0	transport
481.	Glyma12g09250.1	TCP 1/cpn60 chaperonin family protein	12	1	0.06	3.2	0.17	0	70.22	0.18	0	6.65	0.2	0	0.8	0.05	0	protein
482.	Glyma03g02852.1	N.D.*	4	1	0.13	3.17	0.45	0	7.61	0.44	0	26.77	0.44	0	2.57	0.26	0	not assigned
483.	Glyma01g36750.1	aconitase 1	19	1	0.02	3.16	0.12	0	8.08	0.19	0	19.26	0.12	0	1.94	0.05	0	TCA cycle
484.	Glyma18g04730.1	NADH ubiquinone dehydrogenase mitochondrial putative	8	1	0.07	3.16	0.22	0.04	6.99	0.24	0	16.2	0.21	0	1	0.09	0	mito. ETC
485.	Glyma12g08410.2	ATPase AAA type CDC48 protein	9	1	0.09	3.15	0.17	0	3.76	0.2	0	10.6	0.23	0	0.88	0.08	0	cell
486.	Glyma08g18110.1	Ribosomal protein S5	27	1	0.03	3.14	0.09	0	11.13	0.11	0	20.4	0.1	0	1.39	0.04	0	protein
487.	Glyma05g37670.1	Peptidase M1 family protein	16	1	0.05	3.14	0.24	0	1.64	0.22	0	2.91	0.19	0	1.08	0.07	0	protein
488.	Glyma15g01120.2	phospholipase D alpha 1	3	1	0.07	3.12	0.45	0.03	2.41	0.45	0	3.28	0.29	0	1.15	0.17	0	lipid metabolism
489.	Glyma04g32950.2	eukaryotic elongation factor 5A 1	5	1	0.09	3.12	0.22	0	1.2	0.23	0.01	15.65	0.31	0	1.48	0.12	0	protein
490.	Glyma03g32380.2	Ribosomal protein L14p/L23e family protein	5	1	0.08	3.12	0.33	0	7.37	0.31	0	21.05	0.28	0	0.56	0.15	0	protein
491.	Glyma10g06600.1	PHE ammonia lyase 1	3	1	0.13	3.11	0.65	0	0.05	0.8	0.01	0.01	0.84	0	0.63	0.2	0	secondary metabolism
492.	Glyma08g39420.3	N terminal nucleophile aminohydrolases	5	1	0.08	3.11	0.25	0.04	2.64	0.32	0	8.49	0.28	0	0.88	0.15	0	protein
493.	Glyma13g34290.1	gamma glutamyl hydrolase 1	10	1	0.06	3.11	0.19	0	11.1	0.26	0	12.78	0.18	0	1.07	0.08	0	protein
494.	Glyma06g19000.1	ATPase AAA type CDC48 protein	17	1	0.07	3.11	0.16	0	3.99	0.19	0	8.86	0.18	0	2.44	0.06	0	cell
495.	Glyma06g08380.1	non ATPase subunit 9	14	1	0.04	3.09	0.25	0	3.42	0.24	0	12.99	0.21	0	3.06	0.1	0	protein
496.	Glyma18g14826.1	ATPase AAA type CDC48 protein	3	1	0.15	3.08	0.43	0	3	0.37	0	8.27	0.35	0	0.77	0.11	0	cell
497.	Glyma13g10130.1	proteasome beta subunit C1	4	1	0.16	3.08	0.34	0	3.39	0.41	0	5.08	0.34	0.02	1.33	0.21	0	protein
498.	Glyma04g08280.1	non ATPase subunit 9	12	1	0.04	3.08	0.25	0	4.09	0.27	0	13.4	0.22	0	3.07	0.1	0	protein
499.	Glyma02g12870.1	UDP glucose 6 dehydrogenase family protein	11	1	0.04	3.07	0.13	0	7.18	0.19	0	4.17	0.13	0	1.2	0.04	0	cell wall
500.	Glyma11g08550.1	aconitase 1	17	1	0.02	3.07	0.14	0	4.97	0.18	0	19.17	0.12	0	2.45	0.05	0	TCA cycle
501.	Glyma16g00360.1	Translation elongation factor EF1B gamma chain	12	1	0.03	3.06	0.15	0.01	5.58	0.2	0	6.94	0.17	0	1.4	0.07	0	protein
502.	Glyma07g10330.3	Ribosomal protein S7e family protein	2	1	0.12	3.03	0.56	0.02	0.72	0.89	0	0.22	0.62	0	4.43	0.23	0	protein
503.	Glyma05g34190.1	TCP 1/cpn60 chaperonin family protein	10	1	0.06	3.02	0.21	0.02	3.14	0.26	0	3.96	0.22	0	1.2	0.09	0	protein
504.	Glyma18g44820.1	alpha galactosidase 1	5	1	0.08	3	0.3	0	7.9	0.35	0	4.79	0.29	0	0.87	0.13	0.01	minor CHO metabolism
505.	Glyma08g23780.1	Coatomer beta subunit	8	1	0.03	2.99	0.18	0.02	8.32	0.23	0	3.77	0.21	0	1.65	0.1	0	cell
506.	Glyma11g11020.3	cell elongation protein	5	1	0.14	2.97	0.3	0	0.33	0.56	0	1.95	0.38	0	0.34	0.2	0	hormone metabolism
507.	Glyma11g10190.1	Pyridoxal phosphate dependent transferases superfamily protein	6	1	0.07	2.97	0.23	0	5.13	0.21	0	6.17	0.21	0	1	0.07	0	amino acid metabolism
508.	Glyma02g18670.1	pleiotropic drug resistance 11	2	1	0.3	2.95	0.81	0.01	3.3	0.54	0.01	6.77	0.58	0	1.04	0.33	0.01	transport
509.	Glyma11g03700.1	ATP binding	17	1	0.04	2.95	0.14	0.03	1.71	0.12	0	7.38	0.2	0	0.94	0.06	0	protein
510.	Glyma19g32410.1	adenylosuccinate synthase	5	1	0.05	2.94	0.37	0	2.67	0.28	0	1.57	0.31	0	0.6	0.09	0	nucleotide metabolism
511.	Glyma08g05470.1	TCP 1/cpn60 chaperonin family protein	11	1	0.06	2.94	0.21	0.01	3.06	0.26	0	3.74	0.21	0	1.18	0.09	0	protein
512.	Glyma07g03490.3	phospholipase D alpha 1	19	1	0.04	2.93	0.17	0	4.67	0.21	0	9.75	0.15	0	1.7	0.08	0	lipid metabolism
513.	Glyma05g33330.1	calnexin 1	10	1	0.1	2.91	0.21	0	3	0.28	0	2.48	0.21	0	1.07	0.11	0	signaling
514.	Glyma08g06790.1	Pyridoxal phosphate dependent transferases superfamily protein	10	1	0.04	2.91	0.18	0	3.25	0.24	0	3.07	0.16	0	0.73	0.05	0	amino acid metabolism
515.	Glyma14g34480.1	Glycosyl hydrolase family protein	10	1	0.07	2.91	0.19	0	38.95	0.26	0.01	56.65	0.25	0.02	1.08	0.12	0.01	cell wall
516.	Glyma06g33380.1	phosphoenolpyruvate carboxylase 3	19	1	0.05	2.9	0.16	0	11.44	0.21	0	3.38	0.15	0	1.17	0.07	0	glycolysis
517.	Glyma20g32030.1	phosphoglucomutase	7	1	0.1	2.88	0.35	0	9.53	0.45	0	3.86	0.25	0	1.63	0.13	0	glycolysis
518.	Glyma11g08950.1	phosphoserine aminotransferase	9	1	0.05	2.88	0.24	0.03	1.52	0.18	0	11.18	0.22	0	1.25	0.07	0	amino acid metabolism
519.	Glyma13g43630.1	heat shock protein 91	18	1	0.05	2.88	0.16	0	4.69	0.15	0	3.96	0.17	0	1.1	0.06	0	stress
520.	Glyma18g53700.1	Aldolase type TIM barrel family protein	10	1	0.05	2.88	0.14	0.01	13.41	0.19	0	2.64	0.17	0	1.27	0.07	0	OPP
521.	Glyma10g41450.1	Aldolase superfamily protein	8	1	0.04	2.87	0.17	0	1.96	0.25	0	3.45	0.25	0	0.86	0.05	0	photosynthesis
522.	Glyma19g21200.1	ATPase AAA type CDC48 protein	5	1	0.1	2.86	0.22	0	3.18	0.25	0	6.5	0.34	0	0.62	0.09	0	cell
523.	Glyma08g47790.1	Aldolase type TIM barrel family protein	11	1	0.05	2.86	0.14	0.01	13.36	0.19	0	2.77	0.17	0	1.27	0.07	0	OPP
524.	Glyma05g33320.1	TUDOR SN protein 1	6	1	0.08	2.86	0.33	0	1.2	0.24	0.02	1.06	0.32	0	0.82	0.12	0	RNA
525.	Glyma02g46380.1	Transketolase family protein	7	1	0.03	2.86	0.17	0.01	2.27	0.19	0	9.19	0.18	0	1.58	0.05	0	TCA cycle
526.	Glyma09g32430.1	Enoyl CoA hydratase	9	1	0.09	2.86	0.26	0.03	5.01	0.31	0	0.92	0.33	0	2.68	0.11	0	lipid metabolism
527.	Glyma06g17060.1	calnexin 1	9	1	0.12	2.85	0.29	0	4.94	0.35	0	4.88	0.28	0	0.79	0.11	0	signaling
528.	Glyma03g29560.1	adenylosuccinate synthase	6	1	0.05	2.85	0.37	0	2.62	0.28	0	1.54	0.3	0	0.62	0.09	0	nucleotide metabolism
529.	Glyma07g30460.1	Pyridoxal phosphate dependent transferases superfamily protein	9	1	0.04	2.84	0.2	0	3.42	0.27	0	3.06	0.16	0	0.77	0.05	0	amino acid metabolism
530.	Glyma04g35950.1	ATPase AAA type CDC48 protein	20	1	0.06	2.84	0.16	0	3.24	0.18	0	6.39	0.17	0	2.24	0.06	0	cell
531.	Glyma13g01950.1	Glycosyl hydrolase family protein	11	1	0.07	2.84	0.18	0.01	38.26	0.25	0.01	53.22	0.24	0	1.12	0.11	0	cell wall
532.	Glyma17g03360.1	N.D.*	7	1	0.05	2.84	0.25	0.01	1.62	0.26	0	8.64	0.32	0	3	0.07	0	not assigned
533.	Glyma18g00480.2	glycine rich RNA binding protein 2	3	1	0.12	2.82	0.25	0	1.13	0.41	0.01	3.43	0.36	0	2.52	0.17	0	RNA
534.	Glyma05g28950.3	ARM repeat superfamily protein	7	1	0.07	2.8	0.25	0	9.63	0.27	0	5.3	0.25	0	1.72	0.1	0	not assigned
535.	Glyma12g35750.1	Class I glutamine amidotransferase like	6	1	0.07	2.79	0.33	0	3.13	0.36	0	3.44	0.31	0	1.05	0.14	0	not assigned
536.	Glyma14g34920.1	lipoxygenase 1	4	1	0.15	2.79	0.27	0.04	0.51	0.26	0	1.41	0.27	0	2.23	0.11	0	hormone metabolism
537.	Glyma13g05130.1	voltage dependent anion channel 1	6	1	0.05	2.79	0.17	0.01	8.72	0.31	0	19.41	0.14	0	3.95	0.1	0	transport
538.	Glyma02g02170.1	NAD(P) binding Rossmann fold superfamily	2	1	0.19	2.78	0.48	0.03	2.64	0.68	0	0.41	0.54	0	2.14	0.16	0	cell wall
539.	Glyma17g05440.1	UDP D apiose/UDP D xylose synthase 2	4	1	0.1	2.78	0.31	0	0.97	0.18	0	2.45	0.29	0	0.62	0.14	0	cell wall
540.	Glyma10g38570.1	pfkB like carbohydrate kinase family protein	5	1	0.09	2.78	0.28	0.03	1.35	0.31	0	2.57	0.31	0	1.04	0.09	0	major CHO metabolism
541.	Glyma15g03430.1	pfkB like carbohydrate kinase family protein	13	1	0.04	2.77	0.14	0	2.47	0.18	0	2.42	0.18	0	1.8	0.05	0	major CHO metabolism
542.	Glyma11g20060.2	ATPase AAA type CDC48 protein	16	1	0.08	2.76	0.15	0	3.42	0.17	0	9.75	0.17	0	0.92	0.07	0	cell
543.	Glyma19g27380.2	phosphate transporter 3;1	8	1	0.11	2.76	0.2	0	2.31	0.36	0	2.17	0.32	0	2.2	0.11	0	transport
544.	Glyma14g05520.1	PDI like 2 2	7	1	0.05	2.75	0.27	0	3.4	0.25	0	1.09	0.2	0	1.48	0.09	0	redox
545.	Glyma19g01200.1	formate dehydrogenase	8	1	0.08	2.75	0.31	0.01	2.4	0.36	0.01	4.77	0.29	0	0.8	0.1	0	C1-metabolism
546.	Glyma13g36730.1	ketol acid reductoisomerase	13	1	0.03	2.74	0.19	0	7.42	0.21	0	7.05	0.18	0	1.57	0.04	0	amino acid metabolism
547.	Glyma05g36140.1	Class II aminoacyl tRNA/biotin synthetases	4	1	0.24	2.74	0.39	0.01	31.53	0.49	0.01	51.89	0.43	0	0.86	0.2	0.02	protein
548.	Glyma08g19290.1	UDP Glycosyltransferase superfamily protein	8	1	0.04	2.73	0.22	0.01	1.85	0.25	0	1.95	0.24	0	0.9	0.11	0	secondary metabolism
549.	Glyma08g18240.1	eukaryotic translation initiation factor 2 gamma subunit	7	1	0.05	2.73	0.29	0.02	4.6	0.32	0	1.03	0.26	0	1.19	0.08	0	protein
550.	Glyma09g02760.1	Ribosomal protein S27a	7	1	0.03	2.73	0.26	0	0.64	0.29	0	5.73	0.23	0	1.24	0.08	0	protein
551.	Glyma12g30490.1	UDP D apiose	5	1	0.1	2.72	0.31	0	0.94	0.18	0	2.41	0.28	0	0.62	0.13	0	cell wall
552.	Glyma04g40720.1	60S acidic ribosomal protein family	2	1	0.06	2.71	0.32	0	1.59	0.44	0	2.67	0.3	0	0.43	0.13	0	protein
553.	Glyma03g38830.1	Sec23/Sec24 protein transport family protein	7	1	0.06	2.71	0.29	0.04	0.29	0.37	0	0.6	0.33	0	1.68	0.09	0	protein
554.	Glyma04g33750.1	NAP1 related protein 2	4	1	0.21	2.7	0.47	0.01	1.08	0.47	0.04	2.16	0.46	0.01	1.81	0.29	0	DNA
555.	Glyma10g44180.3	2 isopropylmalate synthase 1	4	1	0.13	2.7	0.48	0.04	1.27	0.34	0	2.32	0.39	0	0.75	0.12	0	amino acid metabolism
556.	Glyma0169s00210.1	monodehydroascorbate reductase 1	10	1	0.05	2.7	0.19	0.02	4.78	0.22	0	12.42	0.16	0	1.22	0.05	0	redox
557.	Glyma07g37570.1	multifunctional protein 2	8	1	0.05	2.69	0.26	0.02	9.25	0.32	0	8.25	0.24	0	1.3	0.08	0	lipid metabolism
558.	Glyma20g01010.1	Phosphofructokinase family protein	17	1	0.03	2.69	0.12	0	3.69	0.17	0	6.45	0.14	0	1.6	0.04	0	glycolysis
559.	Glyma06g17050.3	TUDOR SN protein 1	20	1	0.05	2.69	0.17	0	4.89	0.18	0	6.02	0.21	0	0.82	0.06	0	RNA
560.	Glyma03g38190.3	S adenosylmethionine synthetase 1	11	1	0.04	2.65	0.14	0	1.57	0.2	0	8.89	0.21	0	0.98	0.05	0	amino acid metabolism
561.	Glyma01g43880.1	Chalcone and stilbene synthase family protein	4	1	0.15	2.65	0.29	0	1.84	0.42	0	2.69	0.31	0	0.76	0.18	0.05	secondary metabolism
562.	Glyma13g39600.1	serine carboxypeptidase like 51	6	1	0.16	2.65	0.34	0	1.16	0.34	0	1.87	0.34	0	0.97	0.16	0	protein
563.	Glyma11g20630.1	PDI like 1 4	12	1	0.04	2.64	0.12	0	4.8	0.21	0	6.04	0.17	0	2.31	0.05	0	redox
564.	Glyma13g29410.1	serine hydroxymethyltransferase 3	6	1	0.05	2.64	0.17	0.01	4.71	0.38	0	2.14	0.25	0	0.71	0.08	0	photosynthesis
565.	Glyma12g33760.1	ketol acid reductoisomerase	12	1	0.03	2.64	0.19	0	7.55	0.22	0	7.57	0.18	0	1.57	0.04	0	amino acid metabolism
566.	Glyma19g40810.1	S adenosylmethionine synthetase 2	12	1	0.04	2.63	0.14	0	1.5	0.19	0	8.66	0.2	0	0.99	0.05	0	amino acid metabolism
567.	Glyma13g29700.1	Aldolase type TIM barrel family protein	5	1	0.09	2.63	0.25	0.01	3.63	0.43	0	6.67	0.31	0	2.62	0.1	0	vitamine metabolism
568.	Glyma10g02290.1	NAD(P) binding Rossmann fold superfamily	3	1	0.18	2.63	0.47	0.01	2.38	0.64	0	0.38	0.52	0	2.04	0.15	0	cell wall
569.	Glyma05g34540.1	DYNAMIN like 1C	7	1	0.18	2.63	0.4	0	2.06	0.51	0	2.93	0.47	0.01	1.09	0.17	0.01	misc
570.	Glyma08g12120.1	ARM repeat superfamily protein	9	1	0.07	2.62	0.24	0	9.28	0.27	0	4.89	0.23	0	1.68	0.09	0	not assigned
571.	Glyma04g38010.1	TUDOR SN protein 1	20	1	0.05	2.62	0.15	0	5.68	0.18	0	5.54	0.19	0	0.87	0.06	0	RNA
572.	Glyma14g38860.1	Thiamine pyrophosphate dependent pyruvate decarboxylase family protein	9	1	0.03	2.62	0.17	0	10.6	0.27	0	4.37	0.21	0	1.67	0.08	0	fermentation
573.	Glyma02g40550.1	Thiamine pyrophosphate dependent pyruvate decarboxylase family protein	6	1	0.07	2.61	0.19	0	13.47	0.34	0	7.7	0.32	0	1.23	0.12	0	fermentation
574.	Glyma13g27810.1	dehydratase family	7	1	0.12	2.6	0.28	0	3.33	0.31	0	6.15	0.29	0	1.7	0.1	0	not assigned
575.	Glyma09g27430.1	pfkB like carbohydrate kinase family protein	9	1	0.07	2.59	0.21	0.02	24.37	0.12	0	5.06	0.22	0	1.25	0.08	0	major CHO metabolism
576.	Glyma02g18090.1	Concanavalin A like lectin protein kinase family protein	7	1	0.05	2.59	0.19	0.01	4.98	0.36	0	5.05	0.25	0	0.7	0.09	0	signaling
577.	Glyma12g35840.2	phosphoenolpyruvate carboxylase 3	18	1	0.03	2.58	0.13	0	9.19	0.21	0	3.7	0.13	0	1.18	0.07	0	glycolysis
578.	Glyma04g07180.3	DEAD/DEAH box RNA helicase family	9	1	0.1	2.58	0.35	0	8.6	0.39	0	5.12	0.26	0	1.07	0.14	0	DNA
579.	Glyma08g00910.1	TUDOR SN protein 1	7	1	0.08	2.58	0.31	0.01	1.19	0.24	0.01	1.02	0.31	0	0.82	0.12	0	RNA
580.	Glyma02g39360.1	Clathrin heavy chain	16	1	0.05	2.57	0.15	0	11.03	0.22	0	4.93	0.21	0	0.75	0.09	0	cell
581.	Glyma08g22600.1	phospholipase D alpha 1	23	1	0.03	2.56	0.15	0	3.93	0.19	0	8.44	0.14	0	1.32	0.07	0	lipid metabolism
582.	Glyma17g06170.1	nucleosome assembly protein 1;2	10	1	0.08	2.56	0.27	0	1.25	0.24	0	1.07	0.28	0	0.64	0.14	0	DNA
583.	Glyma07g03780.1	pleiotropic drug resistance 12	3	1	0.14	2.55	0.75	0.01	0.06	0.58	0	0.03	0.98	0	0.69	0.3	0	transport
584.	Glyma05g03100.1	malate synthase	4	1	0.15	2.53	0.25	0.03	4.71	0.37	0	2.06	0.16	0	1.67	0.14	0	gluconeogenesis
585.	Glyma04g01130.1	cold regulated 47	10	1	0.07	2.53	0.29	0	2.06	0.31	0	6.33	0.19	0	2.1	0.16	0	stress
586.	Glyma10g40750.1	D 3 phosphoglycerate dehydrogenase	9	1	0.08	2.52	0.24	0	4.42	0.29	0	9.64	0.27	0.02	1.05	0.1	0	amino acid metabolism
587.	Glyma07g03530.3	DEAD/DEAH box RNA helicase family	8	1	0.1	2.52	0.37	0	4.35	0.41	0	5.08	0.26	0	0.91	0.15	0	DNA
588.	Glyma10g25630.1	heat shock protein 60	14	1	0.05	2.51	0.21	0	9.84	0.25	0	2.59	0.19	0	0.89	0.06	0	protein
589.	Glyma06g48360.1	methylenetetrahydrofolate reductase 2	17	1	0.04	2.51	0.16	0	6.85	0.19	0	2.8	0.13	0	1.17	0.04	0	C1-metabolism
590.	Glyma02g42210.1	eukaryotic translation initiation factor 2	2	1	0.18	2.5	0.47	0.01	3.87	0.44	0.01	6.17	0.36	0	0.87	0.15	0.01	protein
591.	Glyma05g37170.1	6 phosphogluconate dehydrogenase family	5	1	0.07	2.5	0.36	0.01	0.85	0.27	0.03	4.62	0.27	0	0.66	0.16	0.01	OPP
592.	Glyma17g14750.1	glycosyl hydrolases family 32 protein	11	1	0.07	2.5	0.34	0	0.05	0.38	0	0.01	0.11	0	0.41	0.19	0	major CHO metabolism
593.	Glyma13g27710.1	peroxiredoxin IIF	4	1	0.08	2.49	0.35	0	0.68	0.42	0	2.13	0.42	0	4.48	0.11	0	redox
594.	Glyma12g08930.1	UDP D apiose/UDP D xylose synthase 2	6	1	0.08	2.48	0.29	0	0.91	0.17	0	2.06	0.26	0	0.62	0.13	0	cell wall
595.	Glyma01g38580.1	Clathrin heavy chain	17	1	0.05	2.48	0.13	0	12.85	0.19	0	6.17	0.17	0	0.98	0.08	0	cell
596.	Glyma05g01010.1	malate dehydrogenase	8	1	0.1	2.47	0.27	0	2.9	0.35	0	5.68	0.29	0	0.87	0.11	0	TCA cycle
597.	Glyma20g23080.1	calreticulin 1b	15	1	0.05	2.47	0.13	0	5.02	0.18	0	4.35	0.19	0	0.83	0.08	0	signaling
598.	Glyma01g45110.1	methylesterase PCR A	8	1	0.09	2.46	0.23	0	1.22	0.37	0.01	1.76	0.25	0	1.35	0.09	0.01	cell wall
599.	Glyma02g04120.1	ATP citrate lyase A 1	6	1	0.03	2.46	0.27	0	6.56	0.31	0	6.23	0.27	0	0.78	0.07	0	TCA cycle
600.	Glyma04g43540.1	methylenetetrahydrofolate reductase 2	16	1	0.04	2.45	0.16	0	5.34	0.17	0	2.46	0.13	0	1.18	0.04	0	C1-metabolism
601.	Glyma11g06720.1	Clathrin heavy chain	17	1	0.05	2.45	0.13	0	12.07	0.19	0	5.89	0.16	0	1.04	0.08	0	cell
602.	Glyma15g01750.1	heat shock protein 91	18	1	0.05	2.44	0.14	0	4.76	0.15	0	4.03	0.16	0	1.09	0.06	0	stress
603.	Glyma06g44340.1	26S proteasome regulatory subunit S2 1A	14	1	0.03	2.44	0.15	0	5.59	0.24	0	6.59	0.17	0	0.95	0.06	0	protein
604.	Glyma11g33480.1	NADH ubiquinone dehydrogenase mitochondrial putative	9	1	0.07	2.44	0.22	0	2.29	0.13	0	16.87	0.2	0	1.05	0.09	0	mito. ETC
605.	Glyma11g37560.1	beta ketoacyl reductase 1	6	1	0.06	2.43	0.15	0	2.44	0.28	0	2.96	0.17	0	5.08	0.05	0	secondary metabolism
606.	Glyma17g11970.5	Raffinose synthase family protein	4	1	0.09	2.43	0.34	0	0.71	0.44	0	4.55	0.45	0	0.67	0.09	0	minor CHO metabolism
607.	Glyma17g03990.2	Mevalonate	5	1	0.1	2.42	0.29	0.01	1.98	0.38	0.01	1.71	0.35	0	0.61	0.08	0	minor CHO metabolism
608.	Glyma02g43460.1	PDI like 2 2	6	1	0.05	2.42	0.29	0.01	3.68	0.26	0	1.12	0.2	0	1.6	0.1	0	redox
609.	Glyma14g36540.1	Transketolase family protein	7	1	0.03	2.41	0.17	0.01	2.15	0.2	0	5.02	0.19	0	1.64	0.06	0	TCA cycle
610.	Glyma08g08970.1	urease accessory protein G	3	1	0.07	2.41	0.27	0.03	1.84	0.25	0.01	1.42	0.21	0	1.87	0.18	0	amino acid metabolism
611.	Glyma03g27290.2	RNA binding family protein	3	1	0.11	2.4	0.51	0.02	0.46	0.83	0	2.45	0.63	0	0.42	0.16	0	RNA
612.	Glyma08g02410.1	6 phosphogluconate dehydrogenase family	6	1	0.06	2.39	0.35	0	0.84	0.27	0.01	4.31	0.26	0	0.65	0.16	0	OPP
613.	Glyma11g19550.1	UDP D apiose	7	1	0.08	2.38	0.28	0	0.97	0.17	0	2.13	0.26	0	0.6	0.12	0	cell wall
614.	Glyma17g10880.1	malate dehydrogenase	10	1	0.09	2.37	0.24	0	2.89	0.3	0	5.57	0.26	0	0.83	0.1	0	TCA cycle
615.	Glyma15g21890.1	S adenosylmethionine synthetase family	12	1	0.04	2.36	0.14	0	3.02	0.19	0	10.63	0.19	0	0.54	0.04	0	metal handling
616.	Glyma13g24880.1	thioredoxin family protein	5	1	0.11	2.36	0.25	0	2.06	0.32	0	0.77	0.21	0	1.21	0.11	0	redox
617.	Glyma14g06340.1	Clathrin heavy chain	30	1	0.04	2.35	0.11	0	9.25	0.16	0	4.92	0.13	0	1.06	0.06	0	cell
618.	Glyma02g42560.1	Clathrin heavy chain	31	1	0.04	2.35	0.11	0	9.15	0.15	0	4.77	0.13	0	1.06	0.06	0	cell
619.	Glyma16g19364.1	Cytosol aminopeptidase family protein	12	1	0.03	2.35	0.17	0	5.13	0.2	0	5.18	0.16	0	0.99	0.05	0	protein
620.	Glyma18g10270.1	NAD(P) binding Rossmann fold superfamily	6	1	0.15	2.34	0.33	0	20.07	0.35	0	31.48	0.29	0	0.71	0.14	0.02	misc
621.	Glyma06g05650.1	aminopeptidase M1	5	1	0.14	2.33	0.26	0.01	4.37	0.4	0	6.99	0.28	0	1.72	0.19	0.01	protein
622.	Glyma07g15341.1	caffeoyl CoA 3 O methyltransferase	2	1	0.22	2.33	0.38	0.02	0.26	0.61	0.01	0.96	0.35	0	0.56	0.24	0	secondary metabolism
623.	Glyma02g09370.1	Ribosomal protein S5 family protein	8	1	0.06	2.33	0.19	0	7.93	0.26	0.01	16.06	0.21	0	1.25	0.1	0	protein
624.	Glyma02g02560.1	N.D.*	4	1	0.12	2.31	0.21	0	2.95	0.32	0	3.87	0.27	0	0.99	0.12	0	not assigned
625.	Glyma18g53600.1	Zinc binding dehydrogenase family protein	6	1	0.09	2.29	0.26	0.01	2.93	0.18	0	9.52	0.27	0	1.12	0.09	0	misc
626.	Glyma07g36150.1	S adenosylmethionine synthetase family	8	1	0.04	2.28	0.16	0	2.52	0.22	0	6.31	0.24	0	0.51	0.05	0	metal handling
627.	Glyma02g03860.1	spermidine synthase 1	7	1	0.06	2.27	0.27	0.01	2.02	0.36	0.05	2.06	0.29	0	0.87	0.09	0	polyamine metabolism
628.	Glyma11g15900.1	isovaleryl CoA dehydrogenase	3	1	0.08	2.26	0.19	0	2.08	0.35	0	1.28	0.18	0	2.04	0.14	0	amino acid metabolism
629.	Glyma12g31850.1	alpha/beta Hydrolases superfamily protein	4	1	0.24	2.26	0.46	0.03	0.15	0.53	0.01	0.08	0.43	0	0.56	0.22	0	misc
630.	Glyma03g35540.2	ubiquitin extension protein 1	4	1	0.09	2.24	0.29	0.01	0.37	0.32	0	7.29	0.26	0	0.74	0.12	0	protein
631.	Glyma04g05620.5	aminopeptidase M1	12	1	0.07	2.24	0.15	0.01	6.79	0.25	0	4.1	0.16	0	1.21	0.07	0	protein
632.	Glyma07g34690.3	Single hybrid motif superfamily protein	2	1	0.05	2.23	0.36	0.03	0.93	0.42	0	0.73	0.39	0	0.93	0.11	0	photosynthesis
633.	Glyma12g30060.1	ATPase AAA type CDC48 protein	25	1	0.04	2.23	0.13	0	3.34	0.15	0	7.21	0.13	0	1.72	0.05	0	cell
634.	Glyma03g23890.1	Zinc binding dehydrogenase family protein	11	1	0.05	2.23	0.17	0	3.96	0.24	0	9.48	0.23	0	1.41	0.08	0	misc
635.	Glyma17g01361.1	Phosphofructokinase family protein	8	1	0.07	2.22	0.25	0.01	5.61	0.32	0	7.99	0.27	0	1.13	0.08	0	glycolysis
636.	Glyma06g42140.1	electron transfer flavoprotein alpha	2	1	0.15	2.22	0.53	0.04	0.02	1.12	0.04	0.56	0.63	0	0.25	0.3	0	mito. ETC
637.	Glyma12g32000.1	aconitase 3	18	1	0.02	2.21	0.14	0	11.03	0.21	0	10.56	0.15	0	1.78	0.05	0	TCA cycle
638.	Glyma09g29330.1	Kunitz family trypsin	6	1	0.1	2.19	0.19	0	6.27	0.29	0	68.16	0.3	0	1.77	0.12	0	stress
639.	Glyma12g01801.1	GroES like zinc binding dehydrogenase family	2	1	0.13	2.18	0.57	0	0.26	1	0	1.34	0.83	0	0.1	0.28	0	misc
640.	Glyma08g01921.1	Peptidase M1 family protein	17	1	0.06	2.18	0.23	0	1.8	0.21	0	2.08	0.2	0	0.98	0.08	0	protein
641.	Glyma15g11250.1	peroxiredoxin IIF	4	1	0.06	2.16	0.33	0	0.8	0.42	0	2.17	0.38	0	3.25	0.09	0	redox
642.	Glyma10g28890.2	calreticulin 1b	16	1	0.05	2.16	0.12	0	5.61	0.18	0	9.18	0.18	0	0.7	0.07	0	signaling
643.	Glyma13g39830.1	ATPase AAA type CDC48 protein	25	1	0.04	2.15	0.12	0	3.17	0.14	0	7.71	0.14	0	1.77	0.05	0	cell
644.	Glyma08g17870.1	related to ubiquitin 1	5	1	0.08	2.15	0.28	0	0.36	0.32	0	7.14	0.26	0	0.72	0.1	0	protein
645.	Glyma13g20680.1	ATPase AAA type CDC48 protein	24	1	0.04	2.15	0.12	0	3.18	0.14	0	7.8	0.14	0	0.76	0.05	0	cell
646.	Glyma10g00220.1	HXXXD type acyl transferase family protein	4	1	0.14	2.13	0.35	0.01	4.18	0.4	0	1.85	0.44	0	1.41	0.23	0	stress
647.	Glyma18g02960.1	Clathrin heavy chain	29	1	0.04	2.13	0.11	0	9.24	0.15	0	4.79	0.13	0	1	0.06	0	cell
648.	Glyma03g33990.1	ATPase AAA type CDC48 protein	25	1	0.04	2.13	0.11	0	3.01	0.13	0	7.15	0.13	0	1.58	0.04	0	cell
649.	Glyma10g06480.1	ATPase AAA type CDC48 protein	24	1	0.04	2.12	0.12	0	3.23	0.14	0	7.8	0.14	0	0.78	0.05	0	cell
650.	Glyma19g30550.1	Nascent polypeptide associated complex alpha subunit family protein	6	1	0.05	2.12	0.2	0	2.49	0.27	0	1.95	0.25	0	0.99	0.06	0	protein
651.	Glyma12g01770.3	Zinc binding alcohol dehydrogenase family	5	1	0.08	2.11	0.13	0	22.28	0.37	0	12.41	0.28	0	0.98	0.1	0	misc
652.	Glyma19g36740.1	ATPase AAA type CDC48 protein	26	1	0.04	2.1	0.11	0	2.97	0.13	0	7.22	0.13	0	1.59	0.04	0	cell
653.	Glyma13g38480.1	aconitase 3	18	1	0.02	2.09	0.14	0	11.28	0.21	0	10.4	0.15	0	1.66	0.05	0	TCA cycle
654.	Glyma12g02520.3	N.D.*	6	1	0.11	2.09	0.27	0	0.4	0.32	0	0.83	0.23	0	1.31	0.15	0	not assigned
655.	Glyma10g15980.1	Glycosyl hydrolase family protein	5	1	0.08	2.08	0.24	0	12.01	0.41	0	2.77	0.35	0.02	1.01	0.1	0.05	cell wall
656.	Glyma20g26530.1	D 3 phosphoglycerate dehydrogenase	10	1	0.09	2.08	0.27	0	2.3	0.32	0	8.56	0.26	0	1.02	0.09	0.01	amino acid metabolism
657.	Glyma17g38140.1	catalase 2	8	1	0.04	2.07	0.15	0	28.57	0.24	0	5.4	0.24	0	0.52	0.1	0	redox
658.	Glyma07g40330.1	Translation elongation factor EF1B gamma chain	6	1	0.03	2.07	0.2	0.01	5.33	0.32	0	10.51	0.28	0	1.03	0.04	0	protein
659.	Glyma07g21100.1	allene oxide synthase	6	1	0.14	2.04	0.27	0.01	1.79	0.41	0.05	0.8	0.31	0.02	0.84	0.11	0	hormone metabolism
660.	Glyma13g44170.3	phospholipase D alpha 1	12	1	0.05	2.04	0.26	0.01	2.42	0.29	0	2.24	0.18	0	1.65	0.13	0	lipid metabolism
661.	Glyma15g06100.1	pyrimidine 2	5	1	0.06	2.04	0.42	0.02	2.97	0.42	0	0.96	0.41	0	1.24	0.17	0	nucleotide metabolism
662.	Glyma08g45270.2	uridine kinase like 4	3	1	0.04	2.04	0.46	0	1.18	0.79	0	1.16	0.61	0	1.91	0.36	0	nucleotide metabolism
663.	Glyma20g01220.1	oxidoreductases acting on the aldehyde	5	1	0.15	2.03	0.32	0.01	4.12	0.44	0.05	10.64	0.41	0	0.78	0.21	0	amino acid metabolism
664.	Glyma09g29310.1	Kunitz family trypsin	7	1	0.14	2.03	0.26	0.02	2.07	0.24	0.01	6.02	0.32	0.01	19.57	0.14	0	stress
665.	Glyma12g33530.1	FASCICLIN like arabinoogalactan 9	4	1	0.09	2.03	0.37	0	6.17	0.49	0	5.52	0.31	0	27.44	0.12	0	cell wall
666.	Glyma09g38110.2	ATPase V1 complex subunit B protein	10	1	0.04	2.02	0.13	0	12.08	0.26	0	7.05	0.23	0	1.39	0.07	0	transport
667.	Glyma16g10360.1	Insulinase protein	6	1	0.2	2.01	0.39	0.01	3.18	0.42	0	2.08	0.4	0.01	0.33	0.16	0	protein
668.	Glyma14g39810.1	catalase 2	8	1	0.04	2.01	0.15	0	30.51	0.25	0	5.2	0.25	0	0.46	0.11	0	redox
669.	Glyma01g02480.1	Zincin like metalloproteases family protein	16	1	0.05	2.01	0.13	0	2.6	0.18	0	2.74	0.14	0	1.17	0.06	0	protein
670.	Glyma04g36940.1	Zn dependent exopeptidases superfamily	5	1	0.06	2.01	0.28	0	0.97	0.33	0	3.21	0.36	0.01	0.95	0.09	0	protein
671.	Glyma08g21380.1	Insulinase protein	9	1	0.05	1.99	0.21	0	7	0.23	0	11.22	0.17	0	1.29	0.06	0	protein
672.	Glyma15g31520.1	MLP like protein 43	5	1	0.11	1.99	0.34	0.04	11.21	0.38	0.01	3.76	0.27	0.01	1.01	0.21	0.04	stress
673.	Glyma11g12610.1	coatomer gamma 2 subunit putative	14	1	0.04	1.99	0.2	0	1.42	0.26	0	1.51	0.18	0	0.88	0.08	0	cell
674.	Glyma09g33490.1	Zincin like metalloproteases family protein	18	1	0.05	1.98	0.12	0	3.86	0.17	0	2.67	0.14	0	1.12	0.05	0	protein
675.	Glyma09g01050.1	Phosphofructokinase family protein	14	1	0.03	1.98	0.17	0	2.74	0.15	0	4.15	0.17	0	1.1	0.04	0	glycolysis
676.	Glyma07g18370.2	acyl CoA oxidase 4	2	1	0.12	1.97	0.35	0.01	8.36	0.3	0	6.79	0.39	0.02	0.81	0.15	0.01	lipid metabolism
677.	Glyma19g36630.2	adenosine kinase 1	9	1	0.02	1.97	0.18	0.01	1.34	0.27	0	0.62	0.17	0	0.59	0.07	0	nucleotide metabolism
678.	Glyma07g36610.1	Mevalonate/galactokinase family protein	6	1	0.1	1.97	0.25	0	2.66	0.36	0	2.18	0.33	0	0.61	0.08	0	minor CHO metabolism
679.	Glyma11g35460.1	Clathrin heavy chain	27	1	0.04	1.96	0.12	0	9.74	0.16	0	5	0.13	0	1	0.06	0	cell
680.	Glyma07g09640.1	aldehyde dehydrogenase 2C4	2	1	0.21	1.94	0.32	0.03	0.81	0.51	0	2.54	0.29	0	1.33	0.17	0.02	fermentation
681.	Glyma08g02390.1	vacuolar ATP synthase subunit E1	3	1	0.13	1.94	0.59	0	0.11	0.45	0	0.03	0.2	0	2.34	0.14	0	transport
682.	Glyma06g18040.1	Zn dependent exopeptidases	6	1	0.06	1.93	0.28	0	0.91	0.32	0	3.01	0.35	0	0.87	0.08	0	protein
683.	Glyma19g43230.1	DNA damage repair	3	1	0.12	1.92	0.26	0	5.71	0.3	0.01	7.18	0.28	0.01	0.57	0.12	0	DNA
684.	Glyma03g21690.1	rotamase FKBP 1	7	1	0.01	1.92	0.31	0.04	4.38	0.49	0.01	4.85	0.29	0.01	1.06	0.11	0.02	protein
685.	Glyma16g05460.1	phosphate transporter 3;1	5	1	0.12	1.92	0.21	0.02	3.15	0.45	0	3.14	0.39	0	0.97	0.13	0	transport
686.	Glyma05g35021.1	Class II aaRS and biotin synthetases	5	1	0.12	1.92	0.26	0.04	15.21	0.51	0	19.74	0.45	0	1.83	0.15	0	protein
687.	Glyma09g04530.1	N.D.*	3	1	0.14	1.91	0.54	0.01	2.3	0.67	0.01	1.51	0.57	0.01	1.27	0.28	0.01	not assigned
688.	Glyma14g39880.1	SKU5 similar 5	3	1	0.01	1.91	0.36	0	1.14	0.42	0	0.44	0.05	0	1.41	0.17	0	not assigned
689.	Glyma12g02790.2	rotamase CYP 3	7	1	0.04	1.9	0.14	0	4.99	0.18	0	5.6	0.18	0	0.84	0.07	0	cell
690.	Glyma15g11890.1	Phosphofructokinase family protein	13	1	0.03	1.9	0.18	0	1.97	0.15	0	4.69	0.18	0	1.06	0.05	0	glycolysis
691.	Glyma04g24380.1	serine carboxypeptidase like 29	3	1	0.08	1.89	0.35	0.02	10	0.54	0.03	0.95	0.3	0	2.56	0.08	0	protein
692.	Glyma10g11620.1	Protein of unknown function DUF642	8	1	0.04	1.88	0.1	0	2.41	0.19	0	1.28	0.16	0	0.62	0.06	0	not assigned
693.	Glyma15g13830.1	GTP binding	6	1	0.05	1.88	0.32	0.04	3.47	0.33	0	2.84	0.32	0	0.8	0.07	0	not assigned
694.	Glyma06g14820.1	Chalcone flavanone isomerase family protein	5	1	0.13	1.88	0.36	0	0.3	0.44	0	0.99	0.38	0	5.46	0.13	0	secondary metabolism
695.	Glyma15g43180.1	Protein of unknown function DUF642	8	1	0.04	1.87	0.1	0	2.42	0.19	0	1.29	0.16	0	0.62	0.06	0	not assigned
696.	Glyma11g17930.1	DNAJ homologue 2	8	1	0.08	1.87	0.34	0.03	3.5	0.3	0	3.92	0.27	0	0.47	0.1	0	stress
697.	Glyma07g09240.1	thioredoxin dependent peroxidase 1	5	1	0.09	1.87	0.19	0	12.56	0.36	0	14.09	0.29	0	0.96	0.1	0	redox
698.	Glyma08g18760.1	TCP 1/cpn60 chaperonin family protein	14	1	0.03	1.87	0.13	0	5.51	0.19	0	2.32	0.16	0	1.3	0.04	0	protein
699.	Glyma17g03600.1	Haem oxygenase like multi helical	5	1	0.04	1.86	0.2	0.02	32.63	0.31	0.01	76.27	0.3	0	0.87	0.13	0	not assigned
700.	Glyma12g13410.1	26S proteasome regulatory subunit S2 1A	14	1	0.04	1.85	0.15	0	2.8	0.26	0	8.2	0.23	0	0.79	0.07	0	protein
701.	Glyma19g24250.4	glucose 6 phosphate dehydrogenase 6	8	1	0.1	1.85	0.2	0	1.96	0.27	0	4.63	0.25	0	1.18	0.1	0	OPP
702.	Glyma05g29870.1	T complex protein 1 alpha subunit	10	1	0.1	1.85	0.34	0.01	8.64	0.35	0	2.13	0.38	0	0.99	0.08	0	protein
703.	Glyma01g20460.1	alpha xylosidase 1	12	1	0.02	1.84	0.22	0	2.9	0.28	0	6.16	0.25	0	0.64	0.07	0	misc
704.	Glyma08g03310.1	ACC oxidase 1	2	1	0.09	1.84	0.42	0.03	0.6	0.52	0	0.28	0.3	0	1.76	0.18	0	hormone metabolism
705.	Glyma02g42260.1	Ribosomal protein L10 family protein	5	1	0.12	1.84	0.25	0.01	1.78	0.33	0	1.75	0.22	0	1.71	0.14	0	protein
706.	Glyma1337s00200.1	S adenosylmethionine synthetase 2	7	1	0.04	1.84	0.16	0	2.58	0.23	0	6.66	0.25	0	0.51	0.05	0	amino acid metabolism
707.	Glyma13g36930.1	FASCICLIN like arabinogalactan 6	5	1	0.08	1.84	0.34	0	5.79	0.47	0	5.38	0.31	0	27.1	0.12	0	cell wall
708.	Glyma12g09390.1	NAD ADP ribosyltransferases	22	1	0.03	1.84	0.1	0	3.58	0.14	0	4.51	0.1	0	1	0.05	0	protein
709.	Glyma08g46020.1	Insulinase protein	8	1	0.17	1.83	0.37	0	2.07	0.34	0	1.5	0.34	0	0.32	0.16	0	protein
710.	Glyma17g05410.1	Adaptor protein complex AP 2 alpha subunit	4	1	0.31	1.82	0.66	0.04	2.05	0.41	0	3.07	0.56	0	1.17	0.25	0.03	cell
711.	Glyma20g09810.1	phosphoenolpyruvate carboxylase 3	18	1	0.03	1.81	0.14	0	11.62	0.22	0	3.02	0.16	0	0.89	0.07	0	glycolysis
712.	Glyma17g14280.1	HSP70 interacting protein 1	8	1	0.09	1.81	0.22	0	5.43	0.33	0	10.41	0.24	0	1.35	0.15	0	not assigned
713.	Glyma17g38120.1	SKU5 similar 5	4	1	0.01	1.8	0.35	0	1.15	0.42	0	0.44	0.05	0	1.2	0.15	0	not assigned
714.	Glyma02g47880.1	FASCICLIN like arabinogalactan 2	8	1	0.06	1.8	0.27	0	0.77	0.24	0	1.06	0.24	0	0.8	0.08	0	cell wall
715.	Glyma20g24830.1	2 oxoacid dehydrogenases acyltransferase family protein	8	1	0.06	1.8	0.2	0	2.32	0.27	0	1.55	0.22	0	6.38	0.09	0	lipid metabolism
716.	Glyma07g37070.1	secretion associated RAS super family 2	6	1	0.06	1.79	0.31	0	7.24	0.32	0	13.14	0.26	0	0.54	0.23	0	signaling
717.	Glyma14g37510.1	Clathrin heavy chain	14	1	0.05	1.78	0.16	0	4.28	0.24	0	3.04	0.21	0	0.82	0.08	0	cell
718.	Glyma13g23790.1	formate dehydrogenase	11	1	0.06	1.77	0.23	0	2.2	0.28	0	4.37	0.26	0	0.57	0.06	0	C1-metabolism
719.	Glyma10g35960.2	2 oxoacid dehydrogenases acyltransferase family protein	2	1	0.08	1.77	0.3	0	1.02	0.52	0.04	0.64	0.35	0	0.92	0.13	0	TCA cycle
720.	Glyma11g36580.1	glycine rich RNA binding protein 2	3	1	0.12	1.77	0.34	0	2.45	0.4	0	7.24	0.4	0	0.38	0.2	0	RNA
721.	Glyma16g06850.1	glucose 6 phosphate dehydrogenase 6	9	1	0.1	1.77	0.2	0	1.84	0.26	0	4.31	0.24	0	1.1	0.11	0	OPP
722.	Glyma20g38780.1	peptidase M1 family protein	3	1	0.19	1.76	0.47	0.01	0.63	0.63	0.01	2.96	0.61	0	1.1	0.23	0	protein
723.	Glyma05g37190.1	vacuolar H-ATPase subunit E isoform 3	4	1	0.11	1.76	0.56	0	0.09	0.41	0	0.03	0.2	0	2.33	0.14	0	transport
724.	Glyma11g10210.1	N.D.*	10	1	0.1	1.74	0.21	0	9.17	0.26	0	47.56	0.2	0	1.57	0.12	0	not assigned
725.	Glyma09g37450.1	Galactose mutarotase like superfamily protein	4	1	0.1	1.73	0.3	0	4.78	0.35	0	3.72	0.3	0	0.71	0.12	0	minor CHO metabolism
726.	Glyma10g28500.1	S adenosylmethionine synthetase 2	5	1	0.05	1.73	0.32	0	1.87	0.38	0	6.06	0.33	0	0.66	0.06	0	amino acid metabolism
727.	Glyma14g04770.1	TCP 1/cpn60 chaperonin family protein	8	1	0.07	1.73	0.19	0	1.93	0.27	0	2.73	0.24	0	0.86	0.09	0	protein
728.	Glyma16g30190.1	tripeptidyl peptidase ii	20	1	0.02	1.72	0.14	0	3.77	0.2	0	2.36	0.17	0	0.86	0.06	0	protein
729.	Glyma13g32790.1	mitochondrial HSO70 2	12	1	0.04	1.72	0.16	0	2.24	0.22	0	3.13	0.2	0	0.92	0.09	0	stress
730.	Glyma08g04700.1	Class II aaRS and biotin synthetases superfamily protein	4	1	0.12	1.72	0.26	0.02	20.7	0.6	0	20.41	0.46	0	1.49	0.15	0	protein
731.	Glyma18g08180.2	uridine kinase like 4	4	1	0.04	1.71	0.42	0	1.28	0.73	0	1.19	0.58	0	1.42	0.21	0	nucleotide metabolism
732.	Glyma19g01210.1	formate dehydrogenase	11	1	0.06	1.71	0.22	0	2.04	0.27	0	3.94	0.25	0	0.57	0.06	0	C1-metabolism
733.	Glyma18g31550.3	Insulinase protein	9	1	0.13	1.71	0.35	0	1.86	0.32	0	1.44	0.34	0	0.38	0.15	0	protein
734.	Glyma13g42270.1	Pyridoxal 5	4	1	0.09	1.71	0.3	0.03	130.45	0.56	0.02	38.48	0.51	0.01	1.1	0.09	0	amino acid metabolism
735.	Glyma13g18950.1	NAD(P) binding Rossmann fold superfamily	6	1	0.09	1.7	0.28	0	7.3	0.35	0	2.07	0.29	0	0.93	0.1	0	mito. ETC
736.	Glyma02g44080.1	TCP 1/cpn60 chaperonin family protein	8	1	0.07	1.68	0.19	0	1.94	0.27	0	2.61	0.23	0	0.88	0.09	0	protein
737.	Glyma14g02200.2	microtubule associated proteins 65.1	3	1	0.12	1.68	0.43	0.01	0.73	0.61	0	0.47	0.67	0	1.6	0.14	0	cell
738.	Glyma10g00280.1	PENTATRICOPEPTIDE REPEAT 596	2	1	0.26	1.68	0.59	0.02	3.53	1.07	0.01	0.06	0.88	0	3.22	0.46	0	RNA
739.	Glyma18g40690.2	NAD(P) linked oxidoreductase superfamily protein	5	1	0.2	1.67	0.39	0.04	2.07	0.31	0	3.3	0.36	0	0.36	0.23	0	minor CHO metabolism
740.	Glyma13g28160.1	GTP binding Elongation factor Tu	2	1	0.11	1.66	0.36	0	2.32	0.37	0	1.89	0.22	0	0.59	0.16	0	protein
741.	Glyma18g53760.4	Phosphoenolpyruvate carboxylase	7	1	0.07	1.66	0.23	0	2	0.28	0	1.21	0.22	0	1.05	0.09	0	not assigned
742.	Glyma08g10340.1	ornithine delta aminotransferase	4	1	0.07	1.66	0.4	0.03	4.6	0.35	0	10.86	0.22	0	1.01	0.15	0	amino acid metabolism
743.	Glyma12g23150.1	Aluminium induced protein with YGL	6	1	0.01	1.66	0.16	0.04	2.83	0.23	0	4.66	0.18	0	2.46	0.08	0	hormone metabolism
744.	Glyma02g33550.1	Glycosyl hydrolase family protein	4	1	0.09	1.64	0.3	0	18.07	0.5	0.02	3.01	0.47	0.01	2.56	0.16	0	cell wall
745.	Glyma03g33910.2	adenosine kinase 2	6	1	0.02	1.64	0.21	0.03	1.27	0.34	0	0.6	0.19	0	0.55	0.08	0	nucleotide metabolism
746.	Glyma03g27580.2	Nascent polypeptide associated complex alpha subunit family protein	5	1	0.05	1.64	0.21	0	2.74	0.28	0	2.19	0.26	0	1	0.06	0	protein
747.	Glyma14g02070.1	SHV3 like 2	13	1	0.07	1.64	0.13	0	6.12	0.25	0	2.1	0.16	0	1.17	0.07	0	lipid metabolism
748.	Glyma13g22890.1	Raffinose synthase family protein	2	1	0.13	1.63	0.59	0.01	0	0.74	0	0.26	0.66	0.01	0.33	0.11	0	minor CHO metabolism
749.	Glyma13g39490.2	60S acidic ribosomal protein family	2	1	0.08	1.63	0.16	0	4.7	0.32	0	7.07	0.35	0.01	1.03	0.09	0	protein
750.	Glyma11g33560.1	glutamine synthase clone R1	7	1	0.08	1.63	0.27	0	4.15	0.3	0	13.62	0.27	0	1.19	0.08	0	N-metabolism
751.	Glyma18g49210.1	Galactose mutarotase like superfamily protein	2	1	0.15	1.63	0.39	0	6.18	0.4	0.02	4.85	0.36	0	0.76	0.17	0	minor CHO metabolism
752.	Glyma14g00720.1	FASCICLIN like arabinogalactan 2	8	1	0.06	1.62	0.26	0	1.49	0.23	0	5.08	0.23	0	0.86	0.07	0	cell wall
753.	Glyma12g30800.3	60S acidic ribosomal protein family	3	1	0.07	1.61	0.16	0	4.56	0.32	0	6.59	0.34	0	1.03	0.09	0	protein
754.	Glyma13g41650.1	Leucine rich repeat family protein	11	1	0.1	1.6	0.23	0	2.96	0.3	0.01	13.22	0.25	0	0.97	0.11	0	not assigned
755.	Glyma09g25250.1	tripeptidyl peptidase ii	19	1	0.04	1.6	0.14	0	4.45	0.2	0	3.12	0.18	0	0.89	0.05	0	protein
756.	Glyma19g34900.2	ribophorin II (RPN2) family protein	7	1	0.08	1.58	0.2	0	2.65	0.37	0	0.91	0.25	0	0.84	0.1	0	development
757.	Glyma03g27570.1	Nascent polypeptide associated complex alpha subunit family protein	5	1	0.04	1.56	0.2	0	2.67	0.28	0	2.02	0.26	0	0.99	0.06	0	protein
758.	Glyma02g44540.1	Late embryogenesis abundant protein group 2	10	1	0.1	1.55	0.36	0	1.57	0.33	0	0.52	0.35	0	1.1	0.12	0	development
759.	Glyma06g46190.2	aconitase 3	10	1	0.02	1.54	0.19	0	15.67	0.24	0	10.62	0.15	0	1.67	0.06	0	TCA cycle
760.	Glyma03g05135.1	Phosphoglucomutase	4	1	0.08	1.54	0.25	0	1.38	0.31	0	4.33	0.23	0	1.28	0.1	0	glycolysis
761.	Glyma16g00410.1	chloroplast heat shock protein 70.2	14	1	0.05	1.53	0.14	0	5.08	0.2	0	5.14	0.18	0	1.33	0.06	0	stress
762.	Glyma07g36040.1	lipoamide dehydrogenase 2	8	1	0.08	1.53	0.18	0	10.3	0.31	0	5.22	0.23	0	0.86	0.11	0	TCA cycle
763.	Glyma13g03650.1	Plant L ascorbate oxidase	4	1	0.05	1.53	0.33	0	5.5	0.48	0	0.41	0.39	0	0.72	0.09	0	redox
764.	Glyma08g06950.1	mitochondrial HSO70.2	11	1	0.07	1.53	0.15	0	5.4	0.23	0	4.84	0.23	0	0.97	0.08	0	stress
765.	Glyma02g46450.3	microtubule associated proteins 65.1	4	1	0.11	1.52	0.37	0.02	0.66	0.58	0	0.38	0.61	0	1.59	0.13	0	cell
766.	Glyma20g12230.2	Plant L ascorbate oxidase	3	1	0.06	1.52	0.43	0	7.64	0.57	0	0.2	0.47	0	0.65	0.17	0.02	redox
767.	Glyma11g17920.1	MD 2 related lipid recognition domain containing protein	2	1	0.11	1.52	0.39	0	1.76	0.6	0	0.7	0.6	0.01	0.89	0.19	0.02	not assigned
768.	Glyma15g06530.1	mitochondrial HSO70.2	13	1	0.04	1.52	0.16	0	2.08	0.21	0	3.4	0.19	0	0.84	0.09	0	stress
769.	Glyma07g30290.1	mitochondrial HSO70.2	10	1	0.07	1.51	0.16	0	5.29	0.24	0	4.61	0.24	0	0.94	0.09	0	stress
770.	Glyma03g32800.1	regulatory particle AAA ATPase 2A	8	1	0.08	1.51	0.31	0	0.14	0.33	0	0.31	0.24	0	2.29	0.13	0	protein
771.	Glyma11g19070.2	NAD ADP ribosyltransferases	22	1	0.03	1.5	0.1	0	3.17	0.14	0	3.83	0.12	0	0.95	0.05	0	protein
772.	Glyma08g45810.1	Lactoylglutathione lyase	3	1	0.14	1.5	0.74	0.02	0.48	0.61	0	0.96	0.56	0	0.48	0.17	0	not assigned
773.	Glyma13g43870.1	pleiotropic drug resistance 12	8	1	0.1	1.49	0.25	0.01	2.5	0.35	0	4.35	0.39	0	1.08	0.12	0	transport
774.	Glyma06g14200.1	O methyltransferase 1	7	1	0.08	1.49	0.25	0	1.25	0.38	0	1.16	0.35	0	0.62	0.12	0	secondary metabolism
775.	Glyma17g09120.1	tRNA synthetase beta subunit family protein	2	1	0.1	1.48	0.29	0.02	7.26	0.42	0.02	1.48	0.34	0	1.01	0.12	0.01	protein
776.	Glyma09g32540.1	thioredoxin dependent peroxidase 1	5	1	0.06	1.48	0.17	0	7.58	0.28	0	4.88	0.17	0	0.84	0.09	0	redox
777.	Glyma15g01000.1	Cystathionine beta synthase protein	4	1	0.03	1.47	0.33	0.01	2.07	0.45	0	3.19	0.22	0	0.83	0.1	0	not assigned
778.	Glyma01g36410.1	ubiquitin family protein	9	1	0.09	1.47	0.26	0.01	13.14	0.31	0.01	25.76	0.23	0	0.87	0.15	0	protein
779.	Glyma11g03330.2	stress inducible protein putative	10	1	0.2	1.46	0.35	0.03	1.77	0.39	0.01	4.54	0.26	0.02	0.69	0.2	0.03	stress
780.	Glyma10g29490.1	lipoxygenase 1	3	1	0.12	1.45	0.31	0	2.38	0.65	0	2.26	0.34	0.02	0.94	0.11	0	hormone metabolism
781.	Glyma12g09710.1	N.D.*	5	1	0.06	1.44	0.31	0.02	5.34	0.39	0	3.76	0.28	0.03	1.12	0.1	0	not assigned
782.	Glyma02g46590.1	SHV3 like 2	8	1	0.07	1.44	0.14	0	9.96	0.31	0	3.58	0.23	0	1.3	0.08	0	lipid metabolism
783.	Glyma19g10300.1	RNA binding family protein	2	1	0.2	1.44	0.37	0.02	2.31	0.61	0.02	2.01	0.69	0	0.62	0.18	0.04	RNA
784.	Glyma12g10580.1	aconitase 3	9	1	0.02	1.44	0.19	0	16.53	0.25	0	12.41	0.16	0	1.68	0.06	0	TCA cycle
785.	Glyma02g00340.1	HXXXD type acyl transferase family protein	10	1	0.11	1.44	0.27	0	1.79	0.24	0	0.79	0.28	0	1.04	0.15	0	stress
786.	Glyma09g04290.1	secretion associated RAS super family 2	6	1	0.07	1.43	0.24	0	8.17	0.26	0	13.47	0.24	0	1.32	0.17	0	signaling
787.	Glyma03g37080.4	Amino acid dehydrogenase family protein	5	1	0.09	1.42	0.22	0	4.99	0.48	0.02	13.89	0.3	0	1.1	0.12	0.02	C1-metabolism
788.	Glyma06g09830.1	Eukaryotic aspartyl protease family protein	6	1	0.01	1.42	0.26	0	0.53	0.32	0.01	1.71	0.36	0.03	0.93	0.19	0	RNA
789.	Glyma20g12150.1	Plant L ascorbate oxidase	6	1	0.05	1.42	0.3	0	5.06	0.42	0	1.54	0.36	0	0.71	0.09	0	redox
790.	Glyma08g17010.3	ATP citrate lyase A 1	3	1	0.04	1.41	0.33	0.01	1.63	0.42	0	3.36	0.35	0	0.71	0.08	0	TCA cycle
791.	Glyma17g00470.5	Translation elongation factor EF1B	6	1	0.06	1.41	0.19	0	6.06	0.27	0	14.32	0.25	0	1.49	0.08	0	protein
792.	Glyma12g04290.1	Coatomer alpha subunit	10	1	0.07	1.4	0.22	0	0.7	0.21	0	1.8	0.19	0	1.01	0.09	0	cell
793.	Glyma16g00590.1	Dihydrolipoamide acetyltransferase	6	1	0.07	1.4	0.25	0.02	5.22	0.33	0	6.06	0.23	0	1.04	0.09	0	TCA cycle
794.	Glyma19g43120.1	20S proteasome beta subunit G1	4	1	0.14	1.39	0.4	0.02	2.94	0.35	0	2.14	0.38	0	0.63	0.15	0	protein
795.	Glyma08g45210.1	alpha glucan phosphorylase 2	3	1	0.09	1.39	0.63	0	0.02	0.73	0	0.05	0.72	0	0.55	0.09	0	major CHO metabolism
796.	Glyma19g30540.1	Nascent polypeptide associated complex alpha subunit family protein	6	1	0.05	1.38	0.32	0	2.5	0.36	0	2.39	0.35	0	0.98	0.06	0	protein
797.	Glyma15g01470.1	pleiotropic drug resistance 12	9	1	0.09	1.37	0.23	0.02	2.68	0.34	0	4.88	0.38	0	1.07	0.12	0	transport
798.	Glyma07g01230.1	Root hair defective 3 GTP binding protein	4	1	0.08	1.37	0.34	0.01	0.31	0.44	0	0.73	0.45	0	0.87	0.14	0	development
799.	Glyma12g06980.1	UDP XYL synthase 6	8	1	0.18	1.37	0.41	0	0.25	0.5	0	0.46	0.45	0.01	0.39	0.28	0	cell wall
800.	Glyma05g37900.1	glutathione peroxidase 6	2	1	0.08	1.36	0.36	0	3.02	0.41	0	14.43	0.55	0.03	0.64	0.17	0	redox
801.	Glyma18g52430.2	2 oxoglutarate dehydrogenase	22	1	0.02	1.35	0.1	0	2	0.1	0	3.75	0.13	0	0.91	0.03	0	TCA cycle
802.	Glyma11g12080.1	Coatomer alpha subunit	11	1	0.07	1.34	0.22	0	0.67	0.2	0	1.79	0.19	0	0.99	0.09	0	cell
803.	Glyma10g32620.1	Plastid lipid associated protein PAP	2	1	0.24	1.33	0.47	0.01	6.07	0.67	0.04	3.67	0.57	0.01	0.39	0.18	0	cell
804.	Glyma01g37780.1	gamma carbonic anhydrase 1	3	1	0.13	1.32	0.36	0.01	8.81	0.35	0.02	3.61	0.45	0.01	0.86	0.14	0	mito. ETC
805.	Glyma09g07410.1	nucleosome assembly protein 1;3	7	1	0.01	1.32	0.23	0.03	10.79	0.48	0	1.32	0.33	0	1.24	0.12	0	DNA
806.	Glyma20g33270.1	Coatomer alpha subunit	12	1	0.06	1.31	0.23	0	0.64	0.17	0	1.05	0.18	0	0.98	0.08	0	cell
807.	Glyma05g04940.1	acyl CoA oxidase 1	8	1	0.04	1.31	0.11	0	1.18	0.22	0	2.29	0.25	0	1.13	0.07	0	lipid metabolism
808.	Glyma09g15680.1	ribosomal protein 5B	7	1	0.17	1.3	0.34	0	4.28	0.36	0.01	1.33	0.37	0	1.19	0.19	0	protein
809.	Glyma06g22050.1	gamma subunit of Mt ATP synthase	4	1	0.06	1.3	0.32	0.01	1.83	0.43	0.01	1.94	0.48	0	0.51	0.09	0	mito. ETC
810.	Glyma11g07540.1	gamma carbonic anhydrase 1	4	1	0.13	1.29	0.35	0.01	8.52	0.35	0	2.99	0.41	0.04	0.85	0.14	0	mito. ETC
811.	Glyma11g19480.1	histone deacetylase 2B	3	1	0.15	1.28	0.46	0	1.05	0.72	0.03	2.3	0.38	0	5.22	0.3	0	RNA
812.	Glyma05g33930.1	eukaryotic translation initiation factor 3C	3	1	0.13	1.28	0.44	0.03	2.21	0.52	0	0.9	0.27	0	1.02	0.1	0	protein
813.	Glyma05g22180.1	root hair specific 19	11	1	0.06	1.28	0.13	0	4.55	0.14	0	10.85	0.17	0	1.93	0.06	0	misc
814.	Glyma17g04210.1	lipoamide dehydrogenase 2	8	1	0.06	1.27	0.15	0	7.48	0.25	0	5	0.21	0	0.97	0.08	0	TCA cycle
815.	Glyma03g41210.1	rotamase cyclophilin 2	5	1	0.17	1.27	0.33	0.01	3.36	0.36	0.01	8.34	0.32	0	0.48	0.24	0	cell
816.	Glyma11g02630.1	glutathione peroxidase 6	6	1	0.08	1.27	0.27	0.03	2.51	0.37	0.01	7.14	0.37	0.01	0.63	0.14	0	redox
817.	Glyma16g08040.1	Oxidoreductase zinc binding dehydrogenase	9	1	0.06	1.26	0.18	0.02	1.53	0.28	0	4.6	0.24	0	0.96	0.05	0	misc
818.	Glyma02g35780.1	2 cysteine peroxiredoxin B	4	1	0.08	1.26	0.29	0.01	1.3	0.33	0	0.83	0.32	0	1.45	0.14	0	redox
819.	Glyma03g36470.1	eukaryotic translation initiation factor 3C	6	1	0.11	1.24	0.27	0.01	2.17	0.39	0	1.83	0.24	0	1.07	0.08	0	protein
820.	Glyma15g18600.1	nucleosome assembly protein 1;2	8	1	0.01	1.24	0.22	0	5.16	0.33	0	1.2	0.31	0	1.2	0.12	0	DNA
821.	Glyma03g32140.3	ribophorin II family protein	4	1	0.08	1.24	0.17	0	5.93	0.4	0	7.31	0.29	0	0.8	0.1	0	development
822.	Glyma07g03890.1	Coatomer beta	8	1	0.07	1.23	0.25	0.01	9.05	0.38	0.01	14.85	0.28	0	0.75	0.12	0.01	cell
823.	Glyma18g04660.1	glutamine synthetase 1;4	2	1	0.27	1.22	0.78	0.02	0.1	0.4	0.01	0.11	0.4	0	1.36	0.17	0	N-metabolism
824.	Glyma10g34310.1	Coatomer alpha subunit	14	1	0.06	1.22	0.2	0	0.37	0.17	0	0.48	0.16	0	1.05	0.08	0	cell
825.	Glyma01g31750.1	Disease resistance responsive family protein	2	1	0.22	1.22	0.43	0.01	15.19	0.47	0.01	8.2	0.46	0.04	0.67	0.18	0.02	stress
826.	Glyma01g44600.1	12 oxophytodienoate reductase 2	3	1	0.17	1.22	0.67	0.02	0.77	0.67	0.01	1.32	0.5	0.02	0.3	0.32	0	hormone metabolism
827.	Glyma02g00270.1	PENTATRICOPEPTIDE REPEAT 596	4	1	0.22	1.21	0.45	0.02	1.43	0.66	0	0.43	0.71	0.01	2.3	0.37	0	RNA
828.	Glyma03g02760.1	N.D.*	8	1	0.04	1.2	0.16	0	2.78	0.25	0	8.04	0.23	0	1.02	0.1	0	not assigned
829.	Glyma02g10470.1	2 oxoglutarate dehydrogenase E1 component	20	1	0.02	1.2	0.11	0	1.81	0.1	0	4.52	0.15	0	0.9	0.03	0	TCA cycle
830.	Glyma13g24720.1	Pollen Ole e 1 allergen and extensin	3	1	0.12	1.2	0.3	0	14.32	0.45	0	62.72	0.41	0	1.58	0.11	0	stress
831.	Glyma13g17580.2	lysine ketoglutarate reductase	2	1	0.04	1.2	0.21	0.02	6.31	0.77	0	7.67	0.69	0	0.51	0.05	0	amino acid metabolism
832.	Glyma18g22780.1	enolase 1	2	1	0.08	1.2	0.15	0.01	2.98	0.31	0	2.74	0.24	0	1.37	0.09	0	glycolysis
833.	Glyma15g01680.2	Coatomer beta	7	1	0.08	1.19	0.25	0.03	11.1	0.43	0.01	15.64	0.29	0	0.87	0.14	0.03	cell
834.	Glyma17g04920.1	lysine ketoglutarate reductase/saccharopine dehydrogenase bifunctional enzyme	3	1	0.04	1.18	0.21	0.01	3.94	0.61	0	5.18	0.57	0	0.51	0.05	0	amino acid metabolism
835.	Glyma03g05481.1	Disease resistance responsive family protein	3	1	0.08	1.17	0.42	0.01	14.18	0.46	0	4.93	0.36	0	0.66	0.17	0.02	stress
836.	Glyma02g26840.1	ribosomal protein 5B	6	1	0.17	1.17	0.35	0.01	4.36	0.36	0.01	1.54	0.39	0	1.2	0.19	0	protein
837.	Glyma17g13770.1	homolog of nucleolar protein NOP56	9	1	0.04	1.16	0.23	0.03	2.23	0.26	0.02	2.72	0.21	0	0.62	0.07	0	RNA
838.	Glyma08g24760.1	MLP like protein 43	6	1	0.18	1.15	0.39	0.01	1.38	0.47	0	1.02	0.32	0	0.51	0.24	0.01	stress
839.	Glyma20g34960.1	Plastid lipid associated protein PAP	3	1	0.21	1.14	0.43	0	4.82	0.59	0	2.91	0.51	0	0.45	0.15	0	cell
840.	Glyma03g37191.1	HSP20 like chaperones superfamily protein	2	1	0.03	1.14	0.22	0.03	6.18	0.48	0	6.65	0.3	0	0.54	0.15	0.01	not assigned
841.	Glyma07g33950.1	Leucine rich repeat family protein	6	1	0.12	1.14	0.28	0	0.07	0.42	0	0.28	0.37	0	0.87	0.12	0	not assigned
842.	Glyma11g36090.2	fibrillarin 2	5	1	0.1	1.14	0.26	0	2.58	0.41	0	4.68	0.18	0	0.54	0.12	0	protein
843.	Glyma11g35020.1	eukaryotic translation initiation factor 2	7	1	0.05	1.14	0.21	0.01	4.65	0.27	0	1.94	0.19	0	1.61	0.07	0	protein
844.	Glyma05g36630.1	ARM repeat superfamily protein	8	1	0.06	1.12	0.35	0	0.66	0.34	0	0.73	0.32	0	0.82	0.09	0	protein
845.	Glyma13g43680.1	Coatomer beta	9	1	0.07	1.12	0.24	0.01	8.51	0.37	0.01	13.76	0.27	0.01	0.78	0.12	0	cell
846.	Glyma17g17730.1	root hair specific 19	11	1	0.05	1.12	0.13	0	3.88	0.13	0	9.67	0.17	0	1.57	0.06	0	misc
847.	Glyma04g32460.1	gamma subunit of Mt ATP synthase	5	1	0.06	1.12	0.29	0	1.75	0.42	0	1.83	0.47	0	0.51	0.09	0	mito. ETC
848.	Glyma01g38410.1	aminopeptidase P1	5	1	0.07	1.11	0.38	0	1.41	0.45	0	2.7	0.41	0	0.51	0.12	0	protein
849.	Glyma19g39800.1	HSP20 like chaperones superfamily protein	3	1	0.03	1.11	0.22	0	5.03	0.43	0.01	6.09	0.29	0.01	0.64	0.13	0.01	not assigned
850.	Glyma08g47890.1	glycyl tRNA synthetase	10	1	0.07	1.1	0.27	0	1.43	0.24	0	3.52	0.23	0	0.58	0.07	0	protein
851.	Glyma11g07250.1	succinate dehydrogenase 1 1	6	1	0.12	1.1	0.34	0	0.26	0.25	0	1.01	0.38	0	0.5	0.22	0	TCA cycle
852.	Glyma08g02930.1	ARM repeat superfamily protein	8	1	0.06	1.1	0.27	0.01	1.79	0.29	0	3.64	0.3	0	0.8	0.09	0	protein
853.	Glyma13g43700.1	NUP50 protein	2	1	0.13	1.1	0.51	0	1.92	0.7	0	1.12	0.72	0.01	1	0.24	0	signaling
854.	Glyma05g34900.1	arginosuccinate synthase family	2	1	0.13	1.1	0.42	0.01	0.48	0.31	0	7.91	0.45	0	0.62	0.2	0	amino acid metabolism
855.	Glyma11g08990.1	ubiquitin family protein	8	1	0.1	1.09	0.29	0.01	15.23	0.33	0.01	32.59	0.26	0	0.88	0.17	0	protein
856.	Glyma09g00430.1	dynamin like 3	5	1	0.16	1.09	0.39	0.01	1.78	0.44	0	6.66	0.38	0.01	0.47	0.15	0.01	misc
857.	Glyma19g35661.1	eukaryotic translation initiation factor 3A	17	1	0.06	1.08	0.16	0	4.24	0.23	0	1.5	0.16	0	0.97	0.06	0	protein
858.	Glyma14g39170.1	glutamate decarboxylase	5	1	0.09	1.08	0.28	0	3.11	0.29	0	6.75	0.31	0	0.78	0.08	0	amino acid metabolism
859.	Glyma17g08030.1	MIF4G domain containing protein	12	1	0.08	1.08	0.2	0	2.9	0.27	0	34.96	0.2	0	0.93	0.12	0	protein
860.	Glyma03g32950.4	eukaryotic translation initiation factor 3A	16	1	0.06	1.08	0.17	0	4.19	0.23	0	1.55	0.16	0	1.04	0.06	0	protein
861.	Glyma14g06680.2	plasma membrane intrinsic protein 1;4	3	1	0.1	1.07	0.33	0	0.59	0.53	0	0.6	0.29	0	0.58	0.14	0	transport
862.	Glyma05g31530.1	binding	7	1	0.09	1.07	0.3	0.02	2.34	0.48	0	6.14	0.38	0	0.57	0.16	0	not assigned
863.	Glyma19g44540.1	Eukaryotic aspartyl protease family protein	7	1	0.06	1.07	0.26	0.05	3.24	0.4	0.03	3.11	0.22	0	0.64	0.15	0	protein
864.	Glyma12g14420.1	ketol acid reductoisomerase	7	1	0.05	1.06	0.25	0.02	7.46	0.36	0	5.62	0.33	0	1.28	0.09	0	amino acid metabolism
865.	Glyma10g42630.1	GHMP kinase family protein	5	1	0.12	1.05	0.3	0	1.28	0.44	0	1.23	0.33	0	0.62	0.16	0	secondary metabolism
866.	Glyma02g36680.1	MIF4G domain containing protein	11	1	0.08	1.01	0.2	0	3.19	0.28	0	35.83	0.2	0	0.8	0.12	0	protein
867.	Glyma02g06400.1	succinate dehydrogenase 1 1	4	1	0.12	1	0.35	0	0.19	0.25	0	1.22	0.42	0	0.51	0.22	0	TCA cycle
868.	Glyma15g37475.1	Eukaryotic aspartyl protease family protein	6	1	0.2	1	0.43	0.03	7.91	0.49	0.02	7.55	0.42	0	1.56	0.17	0.01	RNA
869.	Glyma04g08710.1	catalytics	5	1	0.15	0.99	0.38	0.02	3.13	0.44	0	13.18	0.48	0.02	0.6	0.15	0	not assigned
870.	Glyma05g38160.1	gamma carbonic anhydrase like 1	5	1	0.1	0.99	0.23	0.02	1.05	0.55	0.01	0.58	0.44	0	0.92	0.12	0	mito. ETC
871.	Glyma11g36150.2	binding	8	1	0.09	0.99	0.29	0.01	1.67	0.4	0	3.59	0.26	0	0.54	0.16	0	not assigned
872.	Glyma02g46200.1	dihydrolipoamide succinyltransferase	8	1	0.07	0.99	0.26	0	1.66	0.3	0	2.86	0.24	0	0.89	0.12	0	not assigned
873.	Glyma18g02300.1	binding	9	1	0.09	0.98	0.29	0.01	1.63	0.39	0	3.55	0.26	0	0.53	0.16	0	not assigned
874.	Glyma04g40030.1	chalcone flavanone isomerase family protein	4	1	0.15	0.97	0.41	0	0.11	0.49	0	0.12	0.46	0	0.25	0.28	0	secondary metabolism
875.	Glyma06g08810.1	catalytics	4	1	0.16	0.97	0.41	0.01	5.75	0.68	0	14.24	0.5	0.01	0.62	0.15	0	not assigned
876.	Glyma01g45000.1	alpha/beta Hydrolases superfamily protein	6	1	0.09	0.97	0.2	0	1.63	0.26	0	2.33	0.29	0	0.58	0.1	0	lipid metabolism
877.	Glyma01g38200.1	succinate dehydrogenase 1 1	5	1	0.12	0.97	0.33	0	0.18	0.25	0	1.04	0.39	0	0.53	0.19	0	TCA cycle
878.	Glyma06g46350.1	SKU5 similar 5	2	1	0.21	0.96	0.51	0.01	3.12	0.92	0	1.71	0.9	0	0.26	0.16	0	not assigned
879.	Glyma07g14761.1	ATP synthase alpha/beta family protein	2	1	0.09	0.95	0.2	0	5.88	0.25	0	4.58	0.33	0.03	1.11	0.11	0	mito. ETC
880.	Glyma18g43710.2	20S proteasome alpha subunit C1	6	1	0.06	0.95	0.29	0	5.12	0.44	0	3.82	0.42	0	0.56	0.22	0	protein
881.	Glyma08g40380.1	Thiamin diphosphate binding fold superfamily	4	1	0.06	0.95	0.23	0.02	1.65	0.21	0	2.39	0.24	0	1.03	0.09	0.01	TCA cycle
882.	Glyma05g03150.1	homolog of nucleolar protein NOP56	10	1	0.04	0.94	0.23	0.01	2	0.26	0.02	2.93	0.22	0	0.61	0.09	0	RNA
883.	Glyma17g33050.1	aspartate aminotransferase 5	11	1	0.06	0.94	0.22	0	0.26	0.21	0	0.53	0.23	0	1.22	0.11	0	amino acid metabolism
884.	Glyma10g32050.1	pfkB like carbohydrate kinase family protein	2	1	0.13	0.93	0.44	0	0.05	0.44	0	0.05	0.43	0	1.01	0.12	0	major CHO metabolism
885.	Glyma14g13480.1	aspartate aminotransferase 5	9	1	0.06	0.93	0.27	0	0.25	0.22	0	0.43	0.24	0	1.5	0.12	0	amino acid metabolism
886.	Glyma19g28500.1	hydroxyproline rich glycoprotein	4	1	0.19	0.93	0.45	0.02	0.14	0.39	0.02	0.47	0.52	0.01	0.89	0.17	0.01	not assigned
887.	Glyma10g28900.1	Adenine nucleotide alpha hydrolases like superfamily protein	4	1	0.1	0.93	0.28	0.02	0.41	0.32	0	0.46	0.34	0	0.91	0.1	0	hormone metabolism
888.	Glyma01g20720.1	2 oxoacid dehydrogenases acyltransferase family protein	5	1	0.08	0.9	0.3	0	1.08	0.38	0.01	0.59	0.29	0	0.54	0.14	0	lipid metabolism
889.	Glyma12g07260.1	PDI like 1 4	10	1	0.04	0.9	0.12	0	3.28	0.23	0	2.27	0.21	0	0.84	0.05	0	redox
890.	Glyma09g04250.1	Mitochondrial import inner membrane	3	1	0.17	0.9	0.68	0.01	0.37	0.29	0.02	1.89	0.36	0	0.58	0.17	0.01	protein
891.	Glyma10g24620.1	potassium channel beta subunit 1	3	1	0.19	0.9	0.6	0	0.38	0.5	0	0.3	0.52	0	0.34	0.33	0	transport
892.	Glyma08g42730.1	alpha/beta Hydrolases superfamily protein	4	1	0.13	0.88	0.4	0.03	0.4	0.56	0.02	1.33	0.49	0	1.08	0.17	0.02	protein
893.	Glyma15g04710.1	RmlC like cupins superfamily protein	3	1	0.16	0.88	0.35	0.02	0.17	0.36	0	0.99	0.34	0	0.9	0.15	0.03	development
894.	Glyma20g23200.1	2 oxoglutarate dehydrogenase E1 component	7	1	0.05	0.87	0.22	0.01	8.77	0.27	0	8.4	0.26	0	1.09	0.07	0	TCA cycle
895.	Glyma15g01370.1	Protein of unknown function DUF642	9	1	0.12	0.86	0.3	0	1.73	0.42	0	3.67	0.33	0.02	0.29	0.11	0	not assigned
896.	Glyma04g38000.1	calnexin 1	8	1	0.06	0.85	0.09	0.01	4.84	0.32	0	3.52	0.26	0	0.85	0.09	0	signaling
897.	Glyma07g19170.2	20S proteasome alpha subunit C1	6	1	0.1	0.85	0.26	0	3.83	0.37	0	2.89	0.36	0	0.55	0.21	0	protein
898.	Glyma08g43640.1	SHV3 like 1	2	1	0.17	0.85	0.29	0.05	10.41	0.57	0.03	1.33	0.32	0.01	1.54	0.17	0	lipid metabolism
899.	Glyma14g36280.1	serine hydroxymethyltransferase 2	4	1	0.09	0.85	0.3	0.02	1.86	0.29	0.04	1.81	0.2	0	0.97	0.14	0	C1-metabolism
900.	Glyma18g42280.1	acetyl Co enzyme a carboxylase carboxyltransferase alpha subunit	6	1	0.1	0.85	0.42	0.03	0.14	0.49	0	0.12	0.46	0	6.26	0.23	0	lipid metabolism
901.	Glyma19g37780.1	60S acidic ribosomal protein family	3	1	0.1	0.84	0.28	0.01	0.21	0.4	0	0.27	0.34	0.05	0.3	0.19	0	protein
902.	Glyma18g42300.1	acetyl Co enzyme a carboxylase carboxyltransferase alpha subunit	7	1	0.1	0.84	0.4	0.05	0.14	0.48	0	0.1	0.42	0	6.08	0.22	0.01	lipid metabolism
903.	Glyma17g06880.1	Galactose mutarotase like superfamily protein	4	1	0.03	0.83	0.37	0.04	2.32	0.38	0	1.96	0.42	0	0.39	0.19	0	minor CHO metabolism
904.	Glyma07g03290.1	Signal recognition particle SRP54 subunit	4	1	0.16	0.81	0.32	0	1.72	0.47	0.01	0.9	0.31	0	0.92	0.14	0.01	protein
905.	Glyma02g40840.1	glutamate decarboxylase	4	1	0.11	0.81	0.4	0	0.76	0.51	0	0.34	0.46	0	0.83	0.09	0	amino acid metabolism
906.	Glyma13g00780.1	Galactose mutarotase like superfamily protein	6	1	0.01	0.8	0.3	0.01	2.08	0.34	0	1.47	0.33	0	0.6	0.07	0	minor CHO metabolism
907.	Glyma04g37770.1	fibrillarin 2	4	1	0.1	0.8	0.29	0	2.88	0.46	0	4.89	0.19	0	0.46	0.13	0	protein
908.	Glyma13g18730.1	ATP citrate lyase family protein	10	1	0.04	0.8	0.15	0	2.07	0.27	0	0.67	0.2	0	0.95	0.06	0	TCA cycle
909.	Glyma10g01820.1	thioredoxin family protein	6	1	0.08	0.79	0.17	0.03	10.52	0.27	0	4.86	0.24	0	0.66	0.11	0	redox
910.	Glyma01g42090.1	Calcium binding EF hand family protein	4	1	0.13	0.79	0.41	0.01	1.19	0.45	0	2.15	0.62	0	1.33	0.37	0	protein
911.	Glyma02g11540.1	Ribosomal protein S5 domain 2 like	5	1	0.03	0.79	0.35	0	24.14	0.54	0	10.54	0.42	0	0.07	0.03	0	protein
912.	Glyma11g04650.1	Peptidase M20/M25/M40 family protein	6	1	0.05	0.78	0.28	0	1.73	0.33	0	1.43	0.34	0.02	1.1	0.08	0	protein
913.	Glyma18g20671.1	TCP 1/cpn60 chaperonin family protein	2	1	0.05	0.78	0.49	0.02	0.95	0.52	0	0.76	0.4	0	0.63	0.12	0	protein
914.	Glyma06g01520.1	coatomer gamma 2 subunit putative	11	1	0.07	0.78	0.14	0	3.34	0.35	0	2.25	0.24	0	0.93	0.11	0	cell
915.	Glyma02g38160.3	serine hydroxymethyltransferase 2	5	1	0.09	0.77	0.28	0.01	1.83	0.29	0.02	1.71	0.19	0	0.95	0.13	0	C1-metabolism
916.	Glyma04g01470.1	coatomer gamma 2 subunit putative	12	1	0.06	0.77	0.14	0	3	0.32	0	1.9	0.22	0	0.83	0.1	0	cell
917.	Glyma12g17680.1	flavodoxin like quinone reductase 1	4	1	0.1	0.76	0.25	0	10.53	0.57	0	14.11	0.46	0	0.89	0.24	0	lipid metabolism
918.	Glyma14g01290.1	ADP glucose pyrophosphorylase 1	4	1	0.17	0.76	0.62	0.01	0.06	0.59	0.01	0.14	0.59	0.01	1	0.25	0.01	major CHO metabolism
919.	Glyma10g04480.1	ATP citrate lyase family protein	9	1	0.04	0.74	0.16	0	2.37	0.29	0	0.71	0.22	0	0.94	0.06	0	TCA cycle
920.	Glyma12g01291.1	transducin family protein	6	1	0.08	0.74	0.21	0	3.04	0.36	0	0.27	0.14	0	1.73	0.1	0	not assigned
921.	Glyma08g01860.1	plasma membrane intrinsic protein 1;4	2	1	0.12	0.73	0.35	0	2.69	0.52	0.02	6.57	0.37	0	0.61	0.11	0.01	transport
922.	Glyma06g14220.1	O methyltransferase 1	5	1	0.09	0.72	0.39	0	0.63	0.4	0	0.6	0.38	0	0.68	0.14	0	secondary metabolism
923.	Glyma09g36050.1	transducin family protein	8	1	0.08	0.72	0.21	0	2.62	0.33	0	0.27	0.14	0	1.5	0.09	0	not assigned
924.	Glyma04g01690.1	Ribophorin I	6	1	0.16	0.72	0.42	0.02	0.91	0.38	0.01	5.4	0.36	0	0.54	0.2	0	protein
925.	Glyma01g12340.3	ARF GAP domain 8	3	1	0.15	0.72	0.34	0	8.26	0.55	0	40.42	0.51	0	0.67	0.19	0	protein
926.	Glyma06g14210.1	O methyltransferase 1	3	1	0.2	0.71	0.41	0	0.84	0.62	0.03	0.78	0.47	0	0.89	0.18	0	secondary metabolism
927.	Glyma10g15910.1	S formylglutathione hydrolase	5	1	0.06	0.71	0.13	0	1.08	0.31	0	1.36	0.28	0	0.98	0.08	0	C1-metabolism
928.	Glyma01g36850.2	S phase kinase associated protein 1	3	1	0.18	0.7	0.44	0.04	1.59	0.48	0	1.57	0.46	0	0.65	0.33	0.02	protein
929.	Glyma02g33350.1	S formylglutathione hydrolase	6	1	0.06	0.7	0.13	0	1.05	0.3	0	1.33	0.28	0	0.98	0.08	0	C1-metabolism
930.	Glyma20g02980.1	Pyruvate kinase family protein	11	1	0.02	0.69	0.19	0	2.78	0.2	0	1.61	0.2	0	0.75	0.03	0	glycolysis
931.	Glyma14g02530.1	Dihydrolipoamide succinyltransferase	7	1	0.08	0.69	0.36	0	1.94	0.33	0	1.37	0.26	0	0.81	0.14	0	not assigned
932.	Glyma07g35110.3	Pyruvate kinase family protein	12	1	0.02	0.69	0.18	0	2.75	0.2	0	1.6	0.2	0	0.75	0.03	0	glycolysis
933.	Glyma05g36450.1	acetyl Co enzyme a carboxylase biotin carboxylase subunit	8	1	0.14	0.68	0.48	0.02	0.27	0.41	0	0.44	0.43	0	0.91	0.17	0	lipid metabolism
934.	Glyma02g42220.1	plasma membrane intrinsic protein 1;4	3	1	0.09	0.67	0.24	0	2.49	0.49	0	0.44	0.33	0	1.25	0.13	0	transport
935.	Glyma10g24350.3	U2 small nuclear ribonucleoprotein A	4	1	0.26	0.67	0.51	0	0	0.63	0.03	0.35	0.76	0.02	0.4	0.44	0	RNA
936.	Glyma07g39190.1	Glycine cleavage T protein family	5	1	0.1	0.67	0.58	0.01	0.04	0.57	0	0.87	0.43	0	0.42	0.18	0	photosynthesis
937.	Glyma11g12505.1	cold circadian rhythm and RNA binding 2	6	1	0.14	0.67	0.34	0	2.87	0.36	0.01	2.96	0.35	0	0.53	0.15	0	RNA
938.	Glyma02g08440.1	HSP20 like chaperones superfamily protein	3	1	0.18	0.66	0.75	0.01	0.23	0.66	0	0.13	0.79	0	0.56	0.12	0.01	not assigned
939.	Glyma08g39110.1	Pyruvate phosphate dikinase PEP	8	1	0.12	0.65	0.33	0	1.65	0.56	0	0.22	0.26	0	1.48	0.09	0	major CHO metabolism
940.	Glyma20g24790.1	protein phosphatase 2A subunit A2	6	1	0.05	0.65	0.19	0	1.11	0.44	0	0.47	0.32	0	0.24	0.07	0	protein
941.	Glyma07g15480.2	ACC oxidase 1	2	1	0.07	0.65	0.32	0	0.6	0.54	0	2.99	0.26	0	1.22	0.14	0	hormone metabolism
942.	Glyma06g01790.1	Ribophorin I	7	1	0.15	0.65	0.4	0.01	0.78	0.35	0.03	5.67	0.36	0	0.5	0.18	0	protein
943.	Glyma10g42250.1	protein phosphatase 2A subunit A2	6	1	0.05	0.64	0.19	0	1.12	0.43	0	0.48	0.31	0	0.16	0.08	0	protein
944.	Glyma02g47460.1	ADP glucose pyrophosphorylase 1	5	1	0.15	0.63	0.54	0	0.06	0.56	0	0.1	0.51	0.02	0.95	0.24	0	major CHO metabolism
945.	Glyma20g22090.1	Proteasome component domain protein	5	1	0.04	0.63	0.16	0	1.45	0.42	0	1.21	0.25	0	1.4	0.06	0	protein
946.	Glyma05g04270.1	Cupredoxin superfamily protein	4	1	0.1	0.63	0.29	0	0.4	0.26	0	0.57	0.39	0	0.59	0.1	0	development
947.	Glyma09g00711.1	Glycine cleavage T protein family	6	1	0.12	0.63	0.53	0.01	0.07	0.62	0	0.63	0.36	0	0.63	0.22	0.01	photosynthesis
948.	Glyma13g34540.1	D mannose binding lectin protein	2	1	0.12	0.63	0.27	0.01	5.21	0.44	0.01	47.95	0.23	0	1.39	0.21	0.01	misc
949.	Glyma14g38170.1	Peroxidase superfamily protein	2	1	0.13	0.62	0.46	0	0.19	0.54	0.01	0.37	0.37	0	0.99	0.13	0.02	misc
950.	Glyma17g14730.1	Cupredoxin superfamily protein	5	1	0.1	0.62	0.29	0	0.37	0.26	0	0.55	0.38	0	0.59	0.1	0	development
951.	Glyma17g20430.1	peptidyl prolyl cis trans isomerase	4	1	0.08	0.62	0.41	0.05	2.03	0.49	0	1.31	0.47	0	0.64	0.13	0	cell
952.	Glyma13g31200.1	Eukaryotic translation initiation factor 3	5	1	0.07	0.6	0.45	0	0.68	0.68	0	0.09	0.73	0	0.58	0.12	0	protein
953.	Glyma07g39160.1	SKU5 similar 4	3	1	0.16	0.6	0.34	0.05	1.62	0.46	0.03	0.77	0.5	0	0.57	0.11	0.01	misc
954.	Glyma10g07850.2	60S acidic ribosomal protein family	2	1	0.09	0.57	0.35	0	1.3	0.53	0	1.64	0.49	0	0.39	0.16	0	protein
955.	Glyma18g11480.2	alpha/beta Hydrolases superfamily protein	3	1	0.15	0.56	0.26	0	0.15	0.74	0	0.09	0.63	0	0.82	0.17	0.01	protein
956.	Glyma06g14260.1	nascent polypeptide associated complex subunit alpha like protein 2	5	1	0.11	0.56	0.28	0	4.19	0.43	0	2.37	0.44	0	0.71	0.14	0	protein
957.	Glyma12g29550.1	PDI like 1 4	9	1	0.08	0.56	0.2	0	2.31	0.34	0	1.4	0.31	0	0.72	0.11	0	redox
958.	Glyma13g24850.1	AAA type ATPase family protein	6	1	0.06	0.55	0.12	0.03	1.99	0.47	0.02	1.75	0.41	0.01	0.98	0.1	0.01	protein
959.	Glyma01g43470.1	AMP dependent synthetase/ligase family protein	3	1	0.16	0.55	0.31	0	0.61	0.44	0	1.37	0.57	0	0.56	0.23	0.02	lipid metabolism
960.	Glyma12g04990.1	transducin family protein	4	1	0.03	0.55	0.35	0.01	2.91	0.42	0	1.26	0.26	0.02	0.9	0.13	0	lipid metabolism
961.	Glyma18g43980.1	UDP glucosyl transferase 73B5	4	1	0.14	0.55	0.31	0.01	1.43	0.41	0	1.24	0.39	0.01	0.85	0.22	0.02	misc
962.	Glyma13g40960.2	UDP XYL synthase 5	6	1	0.2	0.54	0.35	0	0.25	0.59	0	0.21	0.52	0.05	0.39	0.28	0	cell wall
963.	Glyma17g14170.1	nucleotide rhamnose synthase	9	1	0.08	0.54	0.31	0	0.45	0.36	0	3.43	0.39	0	0.31	0.18	0	cell wall
964.	Glyma08g17760.1	mercaptopyruvate sulfurtransferase 1	3	1	0.08	0.54	0.33	0.05	7.01	0.36	0	2.82	0.35	0	0.65	0.13	0	amino acid metabolism
965.	Glyma15g11590.1	Glycine cleavage T protein family	7	1	0.1	0.54	0.47	0	0.05	0.53	0	0.55	0.34	0	0.45	0.14	0	photosynthesis
966.	Glyma09g06380.2	Galactose mutarotase like superfamily protein	5	1	0.06	0.53	0.27	0	2.91	0.35	0	2.01	0.39	0	0.45	0.17	0	minor CHO metabolism
967.	Glyma04g40550.1	nascent polypeptide associated complex subunit alpha like protein 2	7	1	0.1	0.51	0.25	0	3.27	0.36	0	2.01	0.37	0	0.81	0.12	0	protein
968.	Glyma05g28770.2	P loop containing nucleoside triphosphate hydrolases superfamily protein	8	1	0.08	0.51	0.27	0	0.25	0.38	0	0.36	0.35	0	1.22	0.1	0	RNA
969.	Glyma06g14250.1	nascent polypeptide associated complex subunit alpha like protein 2	7	1	0.1	0.51	0.25	0	3.27	0.36	0	2.01	0.37	0	0.72	0.11	0	protein
970.	Glyma04g40540.1	nascent polypeptide associated complex subunit alpha like protein 2	5	1	0.11	0.51	0.26	0	3.67	0.4	0	2.4	0.41	0	0.84	0.12	0	protein
971.	Glyma06g07420.3	RAN GTPase 3	3	1	0.11	0.51	0.56	0.03	0.01	0.53	0	0.02	0.47	0	0.34	0.17	0	signaling
972.	Glyma13g40130.1	PDI like 1 4	8	1	0.08	0.5	0.2	0	0.88	0.39	0	2.91	0.32	0	0.63	0.11	0	redox
973.	Glyma03g35860.1	2 cysteine peroxiredoxin B	2	1	0.09	0.5	0.35	0	0.29	0.38	0	0.25	0.35	0	0.28	0.16	0	redox
974.	Glyma01g39950.1	casein kinase alpha 1	2	1	0.29	0.49	0.57	0.05	0.78	1.03	0.02	0.11	0.95	0	0.36	0.34	0.01	protein
975.	Glyma03g38810.1	ATP citrate lyase A 3	2	1	0.1	0.49	0.7	0.01	0.22	0.83	0.02	2.34	0.76	0.01	0.81	0.11	0.01	TCA cycle
976.	Glyma12g04905.1	AAA type ATPase family protein	2	1	0.21	0.48	0.39	0.01	0.27	1.02	0	0.51	0.62	0.03	0.73	0.14	0.04	protein
977.	Glyma13g29180.1	multidrug resistance associated protein 2	2	1	0.14	0.48	0.5	0.02	0.33	0.45	0	0.35	0.56	0	1.88	0.33	0.01	transport
978.	Glyma04g04300.1	poly(A) binding protein 4	3	1	0.09	0.48	0.52	0.04	0.19	0.72	0	0.12	0.43	0	0.6	0.21	0	RNA
979.	Glyma07g32330.1	cytochrome P450 family 93 subfamily D polypeptide 1	4	1	0.07	0.47	0.54	0.01	2.3	0.54	0	0.95	0.44	0	0.3	0.17	0	misc
980.	Glyma10g16040.1	Calcium binding EF hand family protein	2	1	0.29	0.47	1.26	0.03	0.15	1.12	0	0.15	0.85	0	1.33	0.58	0.03	signaling
981.	Glyma03g40680.1	NAD(P) linked oxidoreductase superfamily protein	2	1	0.19	0.47	0.44	0.02	0.73	0.71	0.02	0.71	0.78	0	0.17	0.28	0	hormone metabolism
982.	Glyma04g39690.1	GTP binding protein related	2	1	0.25	0.47	0.64	0	0.03	0.57	0.04	0.04	0.57	0.04	0.19	0.23	0	signaling
983.	Glyma04g37620.5	ubiquitin conjugating enzyme 27	3	1	0.09	0.46	0.44	0.03	0.29	0.7	0	0.35	0.6	0	1.56	0.23	0	protein
984.	Glyma13g41780.1	NAD(P) binding Rossmann fold superfamily	2	1	0.14	0.45	0.57	0.02	0.05	1.21	0	0.07	0.81	0	0.61	0.2	0.05	not assigned
985.	Glyma08g11920.1	P loop containing nucleoside triphosphate hydrolases superfamily protein	8	1	0.08	0.45	0.27	0	0.25	0.38	0	0.42	0.36	0	1.19	0.1	0	RNA
986.	Glyma20g08680.2	Late embryogenesis abundant protein group 2	4	1	0.17	0.44	0.4	0	0	0.6	0.03	0.01	0.78	0	0.19	0.34	0	development
987.	Glyma04g40580.1	O methyltransferase 1	5	1	0.09	0.44	0.39	0	0.61	0.4	0	0.3	0.38	0	0.43	0.13	0	secondary metabolism
988.	Glyma16g04960.1	xyloglucan endotransglucosylase/hydrolase 5	4	1	0.16	0.43	0.87	0.02	0.1	0.71	0.01	0.01	0.72	0	1.05	0.21	0	cell wall
989.	Glyma02g07805.1	Pyruvate kinase family protein	2	1	0.08	0.42	0.33	0	0.25	0.26	0	0.2	0.42	0	0.96	0.15	0	glycolysis
990.	Glyma16g17500.1	S adenosyl L methionine dependent methyltransferases superfamily protein	2	1	0.14	0.42	0.72	0	0.25	0.79	0.01	0.01	0.4	0	0.24	0.53	0	stress
991.	Glyma02g00590.1	51 kDa subunit of complex I	4	1	0.12	0.41	0.47	0.01	0.19	0.59	0	0.21	0.64	0.01	0.39	0.2	0	mito. ETC
992.	Glyma09g13210.1	Endomembrane protein 70 protein family	2	1	0.18	0.41	0.72	0.01	0.03	0.66	0	0.01	0.93	0	0.34	0.28	0	not assigned
993.	Glyma04g10100.1	L Aspartase like family protein	3	1	0.17	0.4	0.59	0.03	0.36	0.77	0	0.04	0.63	0	1.26	0.17	0	amino acid metabolism
994.	Glyma08g16180.1	tetratricopeptide repeat containing protein	4	1	0.03	0.4	0.3	0	0.87	0.42	0.01	0.29	0.57	0	1.38	0.15	0	not assigned
995.	Glyma20g33080.1	Dihydrolipoamide acetyltransferase	2	1	0.11	0.4	0.24	0	0.02	0.77	0	0.14	0.72	0	0.58	0.18	0	TCA cycle
996.	Glyma09g34640.1	S adenosyl L methionine dependent methyltransferases superfamily protein	4	1	0.13	0.39	0.6	0	0.16	0.6	0.03	0.01	0.37	0	0.27	0.26	0	stress
997.	Glyma10g06590.1	isocitrate dehydrogenase V	2	1	0.25	0.39	0.62	0.01	0.07	0.86	0	0.08	0.47	0	0.34	0.38	0	TCA cycle
998.	Glyma17g17850.1	Subtilase family protein	13	1	0.04	0.38	0.22	0	0.63	0.23	0	4.09	0.3	0	0.46	0.12	0	protein
999.	Glyma04g38870.1	S adenosyl L methionine dependent methyltransferases superfamily protein	3	1	0.08	0.37	0.22	0	0.17	0.55	0	0.09	0.35	0	0.61	0.11	0	stress
1000.	Glyma17g12530.1	FAD/NAD(P) binding oxidoreductase	4	1	0.19	0.36	0.4	0.01	0.19	0.4	0	0.07	0.57	0.04	0.35	0.24	0	redox
1001.	Glyma05g22060.1	Subtilase family protein	9	1	0.05	0.36	0.26	0	0.63	0.25	0	4.85	0.32	0	0.6	0.16	0	protein
1002.	Glyma07g05830.1	cytochrome B5 isoform E	2	1	0.1	0.36	0.35	0	0.58	0.54	0	1.12	0.64	0	0.44	0.19	0	redox
1003.	Glyma04g42700.1	PDI like 1 1	2	1	0.24	0.35	0.65	0.02	0.02	0.67	0	0.07	0.71	0	1.07	0.18	0	redox
1004.	Glyma05g08480.1	FAD/NAD(P) binding oxidoreductase	4	1	0.19	0.35	0.42	0	0.19	0.4	0	0.12	0.62	0	0.35	0.23	0	redox
1005.	Glyma19g28220.1	xyloglucan endotransglucosylase/hydrolase 5	5	1	0.13	0.35	0.74	0	0.12	0.74	0	0.02	0.74	0	0.82	0.19	0	cell wall
1006.	Glyma17g14150.1	hydroxymethylglutaryl CoA synthase	3	1	0.06	0.34	0.51	0	1.08	0.48	0	0.3	0.41	0	0.18	0.16	0	secondary metabolism
1007.	Glyma16g08105.1	S adenosyl L methionine dependent methyltransferases superfamily protein	3	1	0.14	0.33	0.63	0	0.76	0.74	0.02	0.67	0.39	0	0.2	0.48	0	stress
1008.	Glyma19g41320.3	aspartic proteinase A1	2	1	0.23	0.32	0.65	0.01	0	0.99	0.01	0.01	0.76	0.01	0.13	0.49	0	protein
1009.	Glyma11g06900.1	aminopeptidase P1	7	1	0.05	0.32	0.13	0	1.3	0.39	0	2.05	0.33	0	0.52	0.1	0	protein
1010.	Glyma09g03500.1	Coatomer epsilon subunit	3	1	0.45	0.32	0.7	0.02	0.41	1.04	0.03	0.13	0.79	0.03	0.29	0.4	0.01	cell
1011.	Glyma19g39850.1	RNA binding family protein	3	1	0.14	0.31	0.28	0	1.11	0.55	0	2.07	0.63	0	0.4	0.22	0	RNA
1012.	Glyma15g11530.1	glyoxalase I homolog	7	1	0.07	0.31	0.12	0.04	11.4	0.22	0	6.69	0.22	0	0.68	0.16	0	biodegradation of xenobiotics
1013.	Glyma17g18800.1	S adenosyl L methionine dependent methyltransferases superfamily protein	3	1	0.23	0.3	0.85	0.01	0.33	0.76	0	0.26	0.77	0	0.16	0.38	0	secondary metabolism
1014.	Glyma03g38730.2	aspartic proteinase A1	3	1	0.04	0.3	0.61	0	0.01	0.66	0	0.03	0.43	0	0.19	0.24	0	protein
1015.	Glyma11g19840.1	copper/zinc superoxide dismutase 2	2	1	0.11	0.3	0.7	0	0.11	1.05	0	0.77	0.65	0	0.59	0.28	0.01	redox
1016.	Glyma20g03060.1	Nuclear transport factor 2 family protein with RNA binding domain	4	1	0.1	0.3	0.21	0	0.1	0.63	0	0.06	0.34	0	0.53	0.13	0	protein
1017.	Glyma07g35200.1	Nuclear transport factor 2 family protein with RNA binding domain	2	1	0.1	0.29	0.21	0	0.12	0.7	0	0.07	0.37	0	0.55	0.13	0	protein
1018.	Glyma14g24270.1	proteasome beta subunit C1	4	1	0.18	0.29	0.56	0	1.22	0.49	0	2.85	0.52	0	0.43	0.28	0	protein
1019.	Glyma01g02300.1	Mitochondrial substrate carrier family protein	2	1	0.09	0.28	0.33	0	0.02	0.7	0	0.06	0.58	0	0.67	0.19	0	transport
1020.	Glyma04g09110.3	NADP malic enzyme 3	4	1	0.09	0.28	0.31	0	3.8	0.44	0.01	2.66	0.28	0	0.67	0.16	0	TCA cycle
1021.	Glyma03g38890.1	GDSL like Lipase/Acylhydrolase superfamily	3	1	0.17	0.28	0.37	0.01	0.2	0.75	0	0.23	0.4	0	0.42	0.2	0	misc
1022.	Glyma04g38630.1	Glycosyl hydrolases family 31 protein	6	1	0.05	0.28	0.32	0	1.33	0.48	0	2.64	0.36	0	0.38	0.14	0	misc
1023.	Glyma16g04950.1	xyloglucan endotransglucosylase	7	1	0.12	0.28	0.6	0	0.06	0.52	0	0.12	0.62	0	0.74	0.17	0	cell wall
1024.	Glyma02g07940.1	glutamate dehydrogenase 3	3	1	0.19	0.27	0.91	0	0.07	0.8	0.05	0.19	1.12	0.02	0.52	0.35	0	N-metabolism
1025.	Glyma11g12410.1	Glucose 1 phosphate adenylyltransferase family protein	2	1	0.2	0.26	1.01	0.03	0.03	0.87	0	0.09	1.22	0	0.52	0.26	0	major CHO metabolism
1026.	Glyma19g09960.1	O fucosyltransferase family protein	2	1	0.16	0.26	0.51	0	0.07	0.83	0	0.04	0.96	0	1.34	0.09	0	not assigned
1027.	Glyma10g43750.1	polyadenylation specificity factor A subunit	2	1	0.16	0.26	1.1	0	0.62	1.3	0.05	1.24	0.83	0.03	0.57	0.12	0	RNA
1028.	Glyma14g08960.1	succinate dehydrogenase 5	2	1	0.27	0.25	0.49	0.01	0.41	0.62	0.01	0.44	0.57	0	0.75	0.28	0	not assigned
1029.	Glyma12g28880.1	Protein of unknown function	2	1	0.2	0.25	0.66	0	9.65	0.63	0	41.53	1	0	0.27	0.54	0	not assigned
1030.	Glyma08g21530.1	NADP malic enzyme 4	3	1	0.08	0.25	0.28	0	6.48	0.57	0	2.61	0.28	0	0.57	0.18	0	TCA cycle
1031.	Glyma08g05120.1	DYNAMIN like 1C	4	1	0.23	0.24	0.59	0	0.24	0.69	0.02	0.51	0.65	0.03	0.35	0.29	0.02	misc
1032.	Glyma18g07480.1	alpha glucan phosphorylase 2	2	1	0.1	0.24	0.82	0.01	0.02	0.77	0	0.03	0.76	0	0.34	0.09	0	major CHO metabolism
1033.	Glyma05g03480.1	Ubiquitin like superfamily protein	2	1	0.26	0.24	0.45	0	0.24	1.02	0.04	0.08	0.91	0.01	0.51	0.33	0.01	cell
1034.	Glyma07g00620.1	O fucosyltransferase family protein	6	1	0.06	0.23	0.33	0	0.36	0.18	0	0.03	0.53	0	1.06	0.08	0	not assigned
1035.	Glyma02g09650.1	methionine gamma lyase	2	1	0.43	0.23	1.06	0.02	0.08	1.18	0.01	0.28	0.55	0.02	0.27	0.51	0.01	amino acid metabolism
1036.	Glyma08g25950.1	cytochrome P450 family 72 subfamily A polypeptide 15	2	1	0.05	0.23	0.5	0	0.16	0.77	0	0.04	0.64	0	0.26	0.21	0	misc
1037.	Glyma16g27570.1	HSP20 like chaperones superfamily protein	2	1	0.19	0.23	0.93	0	0.26	0.7	0	0.14	1.01	0	0.55	0.13	0	not assigned
1038.	Glyma08g23770.1	O fucosyltransferase family protein	6	1	0.06	0.23	0.3	0	0.36	0.18	0	0.04	0.49	0	0.15	0.11	0	not assigned
1039.	Glyma16g26630.1	xyloglucan endotransglucosylase/hydrolase 5	3	1	0.19	0.23	0.88	0.01	0.01	0.77	0	0.27	0.97	0.02	1.02	0.23	0.01	cell wall
1040.	Glyma04g01350.2	Glucose 1 phosphate adenylyltransferase family protein	3	1	0.19	0.23	0.9	0.01	0.12	0.71	0	0.13	1.05	0	0.47	0.25	0	major CHO metabolism
1041.	Glyma10g39620.2	RAN GTPase activating protein 2	4	1	0.14	0.22	0.79	0	0.01	0.5	0.01	0.01	0.63	0	0.92	0.14	0.05	signaling
1042.	Glyma02g07610.1	xyloglucan endotransglucosylase/hydrolase 5	4	1	0.16	0.22	0.79	0	0.11	0.7	0	0.21	0.83	0	0.96	0.2	0.01	cell wall
1043.	Glyma03g01750.1	Calcium dependent lipid binding family protein	2	1	0.03	0.21	0.55	0	0.02	0.86	0.04	0.03	0.68	0	0.37	0.1	0	not assigned
1044.	Glyma15g01460.2	pleiotropic drug resistance 12	2	1	0.15	0.2	0.8	0.01	0.06	0.6	0	0.04	1.1	0	0.37	0.32	0	transport
1045.	Glyma07g10000.1	protein phosphatase 2A subunit A2	7	1	0.04	0.2	0.21	0	0.2	0.4	0	0.21	0.34	0	1.5	0.04	0	protein
1046.	Glyma06g45910.2	Peroxidase superfamily protein	4	1	0.22	0.2	0.71	0	0.2	0.75	0.04	0.42	0.7	0.04	0.23	0.18	0	stress
1047.	Glyma16g27030.1	tubulin alpha 3	5	1	0.18	0.19	0.43	0	0.02	0.76	0	0.01	0.57	0	0.71	0.15	0	cell
1048.	Glyma17g13760.3	adenylate kinase 1	3	1	0.35	0.19	0.97	0.04	0.03	0.58	0.02	0.03	0.8	0	1.47	0.38	0.04	nucleotide metabolism
1049.	Glyma09g02241.1	actin depolymerizing factor 3	3	1	0.07	0.18	0.13	0	6.02	0.42	0.04	16.05	0.26	0.01	0.37	0.2	0	cell
1050.	Glyma04g07220.1	cellulose synthase 1	3	1	0.05	0.18	0.31	0	0.02	0.6	0.02	0.11	0.46	0	0.05	0.33	0	cell wall
1051.	Glyma20g22160.1	phytochrome A	5	1	0.05	0.18	0.48	0	0.68	0.41	0.04	0.16	0.4	0	0.19	0.19	0	signaling
1052.	Glyma05g20930.1	Granulin repeat cysteine protease family	2	1	0.37	0.18	1.17	0.01	0.16	1.4	0.02	0.03	1.01	0	0.08	0.29	0.01	protein
1053.	Glyma05g31830.1	copper ion binding	3	1	0.33	0.17	0.76	0	0.32	0.31	0	0.14	0.45	0	0.78	0.42	0.01	not assigned
1054.	Glyma01g42441.1	nucleotide rhamnose synthase	3	1	0.11	0.15	0.51	0	0.29	0.78	0	0.18	0.74	0	0.08	0.19	0	cell wall
1055.	Glyma10g28170.2	phytochrome A	3	1	0.11	0.15	0.77	0	0.11	0.69	0	0.09	0.74	0	0.18	0.19	0	signaling
1056.	Glyma09g31760.1	protein phosphatase 2A subunit A2	8	1	0.04	0.15	0.21	0	0.08	0.38	0	0.2	0.33	0	1.5	0.04	0	protein
1057.	Glyma02g47330.1	seed imbibition 1	2	1	0.11	0.14	0.6	0	0.28	0.7	0.01	0.16	0.64	0	1.24	0.19	0.01	minor CHO metabolism
1058.	Glyma12g09000.1	histone deacetylase 2C	2	1	0.27	0.14	0.8	0.01	0.03	0.85	0.02	0.01	0.58	0.01	0.37	0.41	0.04	RNA
1059.	Glyma06g04460.1	poly(A) binding protein 8	2	1	0.16	0.14	0.56	0.02	0.06	0.85	0	0.14	0.58	0	0.61	0.25	0.01	RNA
1060.	Glyma08g38403.1	regulatory particle AAA ATPase 2A	2	1	0.2	0.14	0.78	0	0.01	0.47	0.02	0.01	0.35	0	0.32	0.55	0.02	protein
1061.	Glyma02g37080.1	Class II DAHP synthetase family protein	4	1	0.18	0.14	0.36	0	0.07	0.58	0	0.04	0.55	0	0.28	0.18	0	amino acid metabolism
1062.	Glyma08g36700.1	ARF GAP domain 8	6	1	0.07	0.14	0.1	0	4.7	0.41	0	23.76	0.39	0	0.62	0.16	0	protein
1063.	Glyma08g41220.3	S adenosyl L methionine dependent methyltransferases superfamily protein	2	1	0.12	0.13	0.7	0	0	0.87	0	0	0.39	0.01	0.12	0.25	0	stress
1064.	Glyma15g43200.3	sterol methyltransferase 1	4	1	0.12	0.13	0.38	0	0.08	0.34	0	0.17	0.32	0.01	0.63	0.24	0	hormone metabolism
1065.	Glyma19g42240.2	histone H2A 7	2	1	0.16	0.13	1.1	0	0	1.36	0	0	1.38	0.01	0.31	0.59	0	DNA
1066.	Glyma10g11670.3	sterol methyltransferase 1	5	1	0.12	0.13	0.38	0	0.07	0.32	0	0.15	0.31	0.02	0.6	0.23	0	hormone metabolism
1067.	Glyma17g37270.2	beta galactosidase 5	4	1	0.2	0.13	0.53	0	0.1	0.61	0.01	0.31	0.57	0.01	0.19	0.17	0	misc
1068.	Glyma11g12170.2	basic transcription factor 3	5	1	0.09	0.12	0.4	0	0.13	0.42	0	0.1	0.36	0	0.21	0.14	0	RNA
1069.	Glyma01g18780.1	basic transcription factor 3	3	1	0.15	0.12	0.59	0	0.39	0.73	0.02	0.21	0.6	0	0.23	0.2	0	RNA
1070.	Glyma12g04383.1	basic transcription factor 3	6	1	0.07	0.12	0.38	0	0.13	0.41	0	0.1	0.36	0	0.18	0.12	0	RNA
1071.	Glyma0169s00200.3	60S acidic ribosomal protein family	3	1	0.11	0.09	0.34	0	2.72	0.41	0	1.13	0.29	0	0.3	0.2	0	protein
1072.	Glyma13g17140.1	N.D.*	4	1	0.09	0.09	0.66	0	0.02	0.57	0	0.02	0.46	0	0.25	0.3	0	not assigned
1073.	Glyma05g35030.1	Ribosomal protein S19 family protein	2	1	0.53	0.08	0.66	0.02	0.14	0.61	0.02	0.24	0.48	0.03	0.1	0.48	0.02	protein
1074.	Glyma02g41820.1	Glucose 1 phosphate adenylyltransferase	2	1	0.29	0.07	0.87	0	0.03	0.78	0.01	0.03	0.63	0	0.17	0.21	0	cell wall
1075.	Glyma07g04470.1	Cytochrome P450 superfamily protein	4	1	0.28	0.06	0.58	0	0.02	0.73	0.01	0.15	0.73	0	0.07	0.34	0	secondary metabolism
1076.	Glyma05g06050.3	S adenosyl L methionine dependent methyltransferases superfamily protein	4	1	0.07	0.06	0.62	0	0.05	0.64	0	0	0.37	0	0.03	0.6	0	stress
1077.	Glyma04g16670.1	AICARFT/IMPCHase bienzyme family protein	2	1	0.08	0.06	0.91	0	0.01	0.69	0	0.02	1.1	0	0.03	0.24	0	nucleotide metabolism
1078.	Glyma16g01060.1	Cytochrome P450 superfamily protein	2	1	0.37	0.05	1.13	0	0.01	1.22	0.01	0	1.11	0.01	0.08	0.41	0.01	secondary metabolism
Protein ID, according to Phytozome soybean genome database; M.P., matched peptides; Ratio, relative abundance of protein; N.D.*, no description in Phytozome database; Functional category, protein function categorized using MapMan bin codes; mito. ETC, mitochondrial electron transport chain. Ratio indicates protein abundance at each time point compared with 2-day-old unstressed wild-type soybean p…
