# Supplementary material for: An Integrated Approach of Proteomics and Computational Genetic Modification Effectiveness Analysis to Uncover the Mechanisms of Flood Tolerance in Soybeans
Source: Int J Mol Sci. 2018 Apr 26;19(5):1301. doi: 10.3390/ijms19051301 (PMC5983631; doi:10.3390/ijms19051301)
Supplement: Supplementary file 1 [file ijms-19-01301-s001.zip › ijms-285358-supp-final/Table S4.xlsx]

## Sheet: Sheet1
Table S4. List of proteins showing changes in abundance in the root (including hypocotyl) of flooding-tolerant mutant soybean plants under flooding.
				2-day-old soybean		1-day-flooded soybean of flooding-tolerant mutant			2-day-flooded soybean of flooding-tolerant mutant			3-day-flooded soybean of flooding-tolerant mutant			4-day-flooded soybean of flooding-tolerant mutant			Functional
	Protein ID	Description	M.P.	Ratio	SD	Ratio	SD	p-value	Ratio	SD	p-value	Ratio	SD	p-value	Ratio	SD	p-value	category
1.	Glyma12g33530.1	FASCICLIN like arabinoogalactan 9	4	1	0.07	18.97	0.09	0	1.97	0.13	0	2.12	0.38	0	24.74	0.17	0	cell wall
2.	Glyma13g36930.1	FASCICLIN like arabinogalactan 6	6	1	0.07	16.83	0.08	0	1.95	0.13	0	1.97	0.36	0	22.17	0.16	0	cell wall
3.	Glyma03g32590.1	GroES like zinc binding dehydrogenase family protein	7	1	0.1	11.93	0.09	0	9.23	0.08	0	4.75	0.35	0	12.46	0.1	0	misc
4.	Glyma08g20180.1	lipoxygenase 1	2	1	0.07	11.85	0.08	0	13.77	0.07	0	66.42	0.2	0	10.97	0.09	0	hormone metabolism
5.	Glyma19g37520.1	Enolase	20	1	0.04	9.97	0.04	0	3.98	0.04	0	8.44	0.14	0	3.19	0.05	0	glycolysis
6.	Glyma03g34830.1	Enolase	20	1	0.04	9.18	0.03	0	3.92	0.04	0	8.87	0.14	0	2.89	0.05	0	glycolysis
7.	Glyma17g24366.1	Cobalamin independent synthase family protein	10	1	0.03	8.22	0.06	0	4.77	0.05	0	55.07	0.21	0.02	6.22	0.07	0	amino acid metabolism
8.	Glyma14g02200.2	microtubule associated proteins 65.1	3	1	0.13	7.45	0.21	0	2.03	0.21	0	2.72	0.6	0.01	4.45	0.19	0	cell
9.	Glyma03g35530.1	Ribosomal protein L32e	5	1	0.06	7.35	0.11	0	5.36	0.1	0	15.83	0.48	0.02	3.46	0.13	0.01	protein
10.	Glyma17g23730.1	Cobalamin independent synthase family protein	12	1	0.02	7.25	0.06	0	4.41	0.04	0	96.56	0.19	0.02	5.76	0.06	0	amino acid metabolism
11.	Glyma07g03910.1	lipoxygenase 1	11	1	0.02	7.15	0.05	0	7.41	0.05	0	54.12	0.18	0	4.73	0.05	0	hormone metabolism
12.	Glyma10g39150.1	cupin family protein	14	1	0.15	6.16	0.17	0	8.13	0.19	0	3.8	0.35	0	2.39	0.2	0	development
13.	Glyma07g00900.1	lipoxygenase 1	29	1	0.02	6.15	0.03	0	5.54	0.04	0	45.2	0.13	0.01	5.51	0.04	0	hormone metabolism
14.	Glyma03g02852.1	N.D.*	4	1	0.12	5.97	0.21	0.01	3.94	0.26	0.01	5.71	0.49	0	1.95	0.24	0	not assigned
15.	Glyma06g34190.1	malate dehydrogenase	9	1	0.06	5.32	0.08	0	10.52	0.11	0	11.9	0.36	0	17.32	0.12	0	TCA cycle
16.	Glyma19g29180.3	Cobalamin independent synthase family protein	26	1	0.02	5.23	0.04	0	7.29	0.03	0	36.94	0.11	0	4.92	0.04	0	amino acid metabolism
17.	Glyma16g04240.1	Cobalamin independent synthase family protein	28	1	0.02	4.94	0.04	0	7.25	0.03	0	34.95	0.11	0	4.91	0.04	0	amino acid metabolism
18.	Glyma12g19520.1	malate dehydrogenase family protein	11	1	0.06	4.84	0.07	0	9.91	0.1	0	7.62	0.27	0	17.21	0.11	0	TCA cycle
19.	Glyma13g26990.1	annexin 8	9	1	0.05	4.78	0.1	0	4.49	0.12	0	3.81	0.43	0	3.36	0.19	0	cell
20.	Glyma04g42700.1	PDI like 1 1	2	1	0.2	4.6	0.17	0	6.58	0.14	0	3.33	0.65	0.01	7.83	0.19	0	redox
21.	Glyma02g46450.3	microtubule associated proteins 65.1	4	1	0.12	4.5	0.15	0	1.85	0.17	0	2.33	0.54	0.01	3.55	0.16	0	cell
22.	Glyma19g40041.1	sucrose synthase 3	23	1	0.02	4.21	0.06	0	4.34	0.06	0	7.67	0.2	0	5.48	0.05	0	major CHO metabolism
23.	Glyma14g00720.1	FASCICLIN like arabinogalactan 2	8	1	0.06	3.95	0.06	0	2.39	0.1	0	0.67	0.31	0	1.2	0.09	0	cell wall
24.	Glyma11g33280.1	glutamate decarboxylase	11	1	0.06	3.89	0.09	0	2.2	0.06	0	16.23	0.28	0	3.11	0.1	0	amino acid metabolism
25.	Glyma02g47880.1	FASCICLIN like arabinogalactan 2	8	1	0.05	3.75	0.07	0	2.4	0.12	0	1.16	0.32	0	1.1	0.12	0	cell wall
26.	Glyma18g04940.1	glutamate decarboxylase 4	13	1	0.06	3.55	0.08	0	2.08	0.06	0	14.3	0.25	0	2.68	0.09	0	amino acid metabolism
27.	Glyma08g45210.1	alpha glucan phosphorylase 2	3	1	0.08	3.33	0.11	0	0.4	0.14	0	0.68	0.96	0.01	0.28	0.25	0	major CHO metabolism
28.	Glyma13g31120.1	Late embryogenesis abundant protein family protein	10	1	0.06	3.3	0.13	0	4.04	0.16	0	19.66	0.32	0.02	12.51	0.26	0	not assigned
29.	Glyma19g36180.1	Ribosomal protein L4/L1 family	5	1	0.21	3.28	0.35	0	5.57	0.28	0	5.55	0.63	0.03	1.54	0.35	0.01	protein
30.	Glyma04g01380.1	NmrA like negative transcriptional regulator family protein	9	1	0.08	3.01	0.09	0	2.69	0.06	0	10.45	0.33	0.01	4.44	0.15	0	secondary metabolism
31.	Glyma13g41060.1	actin 11	14	1	0.03	2.98	0.04	0	3.01	0.04	0	11.08	0.08	0	2.74	0.05	0	cell
32.	Glyma02g29160.3	actin 1	13	1	0.03	2.96	0.04	0	3.08	0.04	0	11.05	0.08	0	2.6	0.05	0	cell
33.	Glyma10g00920.1	malate dehydrogenase family protein	14	1	0.08	2.94	0.06	0	2.22	0.06	0	8.66	0.23	0.01	2.66	0.09	0	TCA cycle
34.	Glyma19g32990.2	actin 7	15	1	0.03	2.9	0.04	0	2.96	0.04	0	11.05	0.08	0	2.69	0.05	0	cell
35.	Glyma15g41330.1	proteasome subunit PAB1	3	1	0.27	2.9	0.32	0.01	1.81	0.37	0.01	0.3	0.99	0.02	0.77	0.58	0.03	protein
36.	Glyma05g09290.4	actin 11	14	1	0.03	2.86	0.04	0	2.8	0.04	0	10.67	0.08	0	2.69	0.05	0	cell
37.	Glyma13g42320.1	lipoxygenase 1	35	1	0.02	2.81	0.03	0	3.36	0.02	0	29.5	0.11	0	2.41	0.03	0	hormone metabolism
38.	Glyma06g15520.3	actin 7	15	1	0.03	2.79	0.03	0	2.82	0.03	0	9.37	0.07	0	2.45	0.05	0	cell
39.	Glyma11g14880.1	actin 11	16	1	0.03	2.79	0.04	0	2.79	0.04	0	8.25	0.08	0	2.58	0.05	0	cell
40.	Glyma08g15480.1	actin 7	18	1	0.03	2.77	0.03	0	2.82	0.04	0	9.14	0.07	0	2.49	0.05	0	cell
41.	Glyma03g30110.3	actin 11	15	1	0.03	2.75	0.04	0	2.69	0.04	0	10.72	0.08	0	2.66	0.05	0	cell
42.	Glyma08g19420.3	actin 11	13	1	0.03	2.72	0.04	0	2.72	0.04	0	7.95	0.08	0	2.35	0.05	0	cell
43.	Glyma05g34790.1	Phosphoglucomutase	19	1	0.04	2.69	0.05	0	3.7	0.03	0	7.08	0.21	0	5.45	0.07	0	glycolysis
44.	Glyma05g10840.2	Cobalamin independent synthase family protein	10	1	0.03	2.68	0.06	0	2.98	0.05	0	56.2	0.21	0.03	3.09	0.07	0	amino acid metabolism
45.	Glyma15g05570.1	actin 11	14	1	0.03	2.68	0.04	0	2.71	0.04	0	7.91	0.08	0	2.34	0.05	0	cell
46.	Glyma08g04890.1	Phosphoglucomutase	20	1	0.04	2.68	0.05	0	3.67	0.03	0	6.87	0.21	0	4.98	0.06	0	glycolysis
47.	Glyma03g22260.1	auxin responsive family protein	3	1	0.13	2.62	0.15	0.01	4.69	0.18	0	0.23	0.44	0	6.86	0.26	0.02	hormone metabolism
48.	Glyma01g39700.2	ADP ribosylation factor A1E	2	1	0.19	2.61	0.18	0	3.93	0.17	0	1.48	0.65	0	3.03	0.17	0	protein
49.	Glyma07g31840.1	Ribosomal protein S6e	8	1	0.17	2.52	0.17	0	1.81	0.16	0	8.94	0.39	0.03	0.55	0.16	0.02	protein
50.	Glyma11g10790.1	nucleolin like 2	9	1	0.02	2.51	0.12	0	3.07	0.11	0	5.95	0.36	0	4.73	0.1	0.02	protein
51.	Glyma11g10770.3	NAD(P) binding Rossmann fold superfamily protein	5	1	0.12	2.5	0.12	0	1.68	0.14	0	2.52	0.41	0.02	2.57	0.18	0	lipid metabolism
52.	Glyma03g02760.1	N.D.*	8	1	0.05	2.49	0.11	0	1.83	0.14	0	4.26	0.34	0	1.9	0.18	0	not assigned
53.	Glyma02g07910.1	TCP 1/cpn60 chaperonin family protein	15	1	0.08	2.49	0.09	0	2.83	0.09	0	8.14	0.28	0.05	3.58	0.1	0	protein
54.	Glyma13g31130.1	Ribosomal protein S6e	7	1	0.18	2.47	0.18	0	1.56	0.16	0	15.31	0.41	0.02	0.56	0.18	0.04	protein
55.	Glyma08g45770.1	Ribosomal protein S6e	8	1	0.17	2.44	0.17	0	1.67	0.16	0	18.19	0.39	0.03	0.7	0.17	0.01	protein
56.	Glyma05g22180.1	root hair specific 19	11	1	0.06	2.42	0.08	0	2.51	0.1	0	2.61	0.28	0	2.2	0.1	0	misc
57.	Glyma06g18110.1	glyceraldehyde 3 phosphate dehydrogenase C2	17	1	0.03	2.41	0.03	0	3.31	0.04	0	10.35	0.14	0	3.29	0.06	0	glycolysis
58.	Glyma05g36630.1	ARM repeat superfamily protein	8	1	0.06	2.39	0.12	0.01	1.18	0.11	0.01	1.4	0.37	0	1.72	0.09	0	protein
59.	Glyma05g00330.1	Nuclear transport factor 2 family protein with RNA binding domain	2	1	0.22	2.36	0.23	0	0.56	0.31	0	0.71	0.71	0.03	0.36	0.42	0	protein
60.	Glyma08g02930.1	ARM repeat superfamily protein	8	1	0.06	2.36	0.12	0.03	1.43	0.11	0.04	1.45	0.36	0.01	1.78	0.09	0	protein
61.	Glyma05g33830.1	beta 6 tubulin	9	1	0.05	2.34	0.06	0	2.14	0.05	0	1.57	0.18	0	1.67	0.07	0	cell
62.	Glyma17g17730.1	root hair specific 19	11	1	0.05	2.34	0.08	0	2.39	0.09	0	2.38	0.26	0	2.11	0.1	0	misc
63.	Glyma08g05570.1	Translation elongation factor EF1A	8	1	0.08	2.33	0.07	0	1.5	0.12	0.04	2.37	0.44	0.01	1.25	0.12	0	signaling
64.	Glyma04g30350.1	Cobalamin independent synthase family protein	17	1	0.03	2.28	0.05	0	2.52	0.04	0	41.24	0.17	0	2.18	0.05	0	amino acid metabolism
65.	Glyma20g33060.1	Pyruvate kinase family protein	15	1	0.05	2.27	0.05	0	1.47	0.05	0	15.47	0.21	0.02	1.44	0.06	0	glycolysis
66.	Glyma13g44261.1	Cystathionine beta synthase protein	6	1	0.08	2.26	0.17	0	1.78	0.12	0	2.97	0.48	0	1.43	0.12	0	not assigned
67.	Glyma11g15010.1	UDP XYL synthase 6	9	1	0.14	2.25	0.23	0	0.59	0.16	0	1.26	0.32	0.01	1.51	0.18	0	cell wall
68.	Glyma05g34630.3	ubiquitin fusion degradation 1	2	1	0.18	2.24	0.13	0	2.04	0.25	0.03	0.42	0.95	0.04	1.53	0.19	0	protein
69.	Glyma19g03500.1	UDP glucose 6 dehydrogenase family protein	12	1	0.03	2.24	0.05	0	4.97	0.05	0	6.49	0.24	0.01	2.27	0.05	0	cell wall
70.	Glyma09g03540.1	ADP ribosylation factor A1E	5	1	0.05	2.23	0.09	0	2.57	0.06	0	3.42	0.4	0	2.46	0.12	0	protein
71.	Glyma08g27590.1	reversibly glycosylated polypeptide 2	8	1	0.02	2.23	0.07	0	2.24	0.15	0	8.98	0.44	0.01	2.21	0.15	0.01	cell wall
72.	Glyma12g06980.1	UDP XYL synthase 6	8	1	0.14	2.23	0.22	0	0.61	0.15	0	1.22	0.33	0.01	1.71	0.19	0	cell wall
73.	Glyma02g05250.1	regulatory particle non ATPase 10	7	1	0.11	2.21	0.09	0	1.74	0.09	0	2.11	0.37	0.05	1.96	0.12	0	protein
74.	Glyma14g06680.2	plasma membrane intrinsic protein 1;4	4	1	0.09	2.2	0.18	0	1.75	0.18	0	2.47	0.27	0	1.53	0.23	0	transport
75.	Glyma07g00873.1	lipoxygenase 1	7	1	0.05	2.2	0.11	0	1.55	0.08	0	14.73	0.42	0	1.47	0.1	0	hormone metabolism
76.	Glyma05g28950.3	ARM repeat superfamily protein	6	1	0.09	2.19	0.14	0	1.2	0.13	0	7.76	0.39	0	1.26	0.13	0	not assigned
77.	Glyma16g26920.1	TCP 1/cpn60 chaperonin family protein	17	1	0.04	2.18	0.08	0	2.52	0.09	0	7.23	0.26	0.02	2.67	0.08	0	protein
78.	Glyma11g08550.1	aconitase 1	18	1	0.02	2.17	0.04	0	2.31	0.05	0	8.04	0.21	0	1.95	0.06	0	TCA cycle
79.	Glyma13g15140.1	Cobalamin independent synthase family protein	18	1	0.03	2.16	0.05	0	2.45	0.04	0	22.49	0.17	0	2.18	0.05	0	amino acid metabolism
80.	Glyma14g36850.1	Aldolase superfamily protein	21	1	0.03	2.13	0.05	0	2.1	0.05	0	23.75	0.18	0.04	1.61	0.04	0	glycolysis
81.	Glyma13g40960.2	UDP XYL synthase 5	7	1	0.18	2.11	0.2	0.03	1.03	0.21	0	2.67	0.53	0.01	1.77	0.18	0	cell wall
82.	Glyma04g36870.3	glyceraldehyde 3 phosphate dehydrogenase C1	17	1	0.03	2.11	0.03	0	2.32	0.04	0	9.26	0.16	0	2.24	0.06	0	glycolysis
83.	Glyma14g40380.1	tubulin beta 1 chain	20	1	0.03	2.1	0.04	0	2.37	0.03	0	14.59	0.15	0	1.79	0.05	0	cell
84.	Glyma04g36860.1	glyceraldehyde 3 phosphate dehydrogenase	17	1	0.03	2.1	0.03	0	2.31	0.04	0	7.22	0.15	0	2.23	0.06	0	glycolysis
85.	Glyma08g12120.1	ARM repeat superfamily protein	8	1	0.09	2.08	0.13	0	1.2	0.12	0	7.07	0.38	0	1.24	0.13	0	not assigned
86.	Glyma04g02610.1	tubulin beta 1 chain	21	1	0.03	2.07	0.04	0	2.31	0.03	0	13.92	0.15	0	1.75	0.05	0	cell
87.	Glyma03g34950.1	Aldolase superfamily protein	12	1	0.07	2.05	0.08	0	2.16	0.08	0	3.99	0.24	0.01	1.71	0.08	0	glycolysis
88.	Glyma16g26240.1	phosphate transporter 3;1	2	1	0.22	2.05	0.22	0	12.54	0.22	0	1.74	0.85	0.02	8.78	0.27	0	transport
89.	Glyma01g03650.2	ADP ribosylation factor A1B	6	1	0.05	2.05	0.08	0	2.5	0.06	0	3.45	0.38	0.01	2.18	0.1	0	protein
90.	Glyma11g11290.5	glycine rich protein 2B	3	1	0.12	2.05	0.16	0	1.92	0.11	0	7.8	0.35	0	1.32	0.19	0.02	RNA
91.	Glyma06g02650.1	tubulin beta 1 chain	21	1	0.03	2.04	0.04	0	2.31	0.03	0	14.83	0.15	0	1.82	0.05	0	cell
92.	Glyma03g23890.1	Zinc binding dehydrogenase family protein	12	1	0.08	2.04	0.07	0	1.62	0.11	0	1.26	0.31	0.01	1.23	0.11	0	misc
93.	Glyma20g30810.1	ribosomal protein 1	12	1	0.11	2.02	0.13	0	2.1	0.12	0	7.92	0.28	0	2.36	0.18	0.01	protein
94.	Glyma02g01260.3	ADP ribosylation factor A1F	7	1	0.05	2.01	0.08	0	2.5	0.06	0	3.15	0.36	0	2.15	0.1	0	protein
95.	Glyma10g36780.1	ribosomal protein 1	13	1	0.11	2.01	0.12	0	2.09	0.11	0	7.24	0.27	0	2.24	0.18	0.04	protein
96.	Glyma06g09830.1	Eukaryotic aspartyl protease family protein	6	1	0.01	2.01	0.07	0	2.21	0.15	0.02	3.43	0.35	0	1.4	0.27	0.02	RNA
97.	Glyma07g05130.1	alanine aminotransferase 2	13	1	0.05	2	0.06	0	3.92	0.06	0	17.44	0.27	0	2.07	0.07	0	amino acid metabolism
98.	Glyma13g06050.1	UDP glucose 6 dehydrogenase family protein	12	1	0.03	1.99	0.05	0	4.59	0.05	0	5.69	0.24	0.01	2.26	0.05	0	cell wall
99.	Glyma04g42690.1	PDI like 1 2	20	1	0.08	1.96	0.09	0	2.16	0.07	0	6.33	0.23	0	2.13	0.08	0	redox
100.	Glyma02g42430.1	phospholipase C 2	4	1	0.11	1.96	0.14	0	1.7	0.14	0	1.95	0.61	0.01	1.55	0.13	0	signaling
101.	Glyma13g43130.1	NADP malic enzyme 4	4	1	0.11	1.96	0.21	0	2.74	0.18	0	9.51	0.61	0	2.51	0.25	0	TCA cycle
102.	Glyma09g37570.1	voltage dependent anion channel 1	10	1	0.05	1.93	0.06	0	1.7	0.08	0	3.92	0.25	0	1.08	0.09	0	transport
103.	Glyma13g17421.1	sucrose synthase 4	28	1	0.03	1.93	0.04	0	1.9	0.04	0	5.78	0.17	0	1.88	0.05	0	major CHO metabolism
104.	Glyma14g06630.1	Ribosomal protein L10 family protein	7	1	0.14	1.93	0.1	0	2.12	0.13	0	4.29	0.37	0.02	1.39	0.14	0	protein
105.	Glyma01g36990.1	regulatory particle non ATPase 10	8	1	0.08	1.93	0.07	0	1.77	0.08	0	2.09	0.35	0.05	1.64	0.09	0	protein
106.	Glyma14g06450.1	phospholipase C 2	5	1	0.11	1.92	0.13	0	1.72	0.14	0	1.65	0.55	0.01	1.54	0.13	0	signaling
107.	Glyma18g49070.1	voltage dependent anion channel 1	10	1	0.05	1.92	0.06	0	1.7	0.08	0	3.91	0.25	0	1.09	0.09	0	transport
108.	Glyma12g05580.1	pfkB like carbohydrate kinase family protein	9	1	0.1	1.92	0.09	0	1.72	0.08	0	1.76	0.33	0.01	2.36	0.11	0	major CHO metabolism
109.	Glyma17g05067.1	sucrose synthase 4	28	1	0.03	1.91	0.04	0	1.8	0.04	0	5.16	0.17	0	1.93	0.05	0	major CHO metabolism
110.	Glyma03g38630.1	germin like protein 5	3	1	0.23	1.91	0.24	0.01	2.49	0.39	0	0.46	0.69	0.01	1.52	0.36	0	stress
111.	Glyma18g50780.1	reversibly glycosylated polypeptide 2	8	1	0.02	1.91	0.06	0	1.94	0.14	0.01	11.09	0.42	0.01	1.83	0.14	0.01	cell wall
112.	Glyma08g08590.1	tubulin beta 7 chain	18	1	0.04	1.89	0.05	0	1.93	0.05	0	10.7	0.16	0	1.76	0.06	0	cell
113.	Glyma11g13580.1	pfkB like carbohydrate kinase family protein	12	1	0.1	1.89	0.09	0	1.68	0.08	0	1.66	0.32	0.01	2.31	0.11	0	major CHO metabolism
114.	Glyma05g37860.1	beta 6 tubulin	17	1	0.05	1.87	0.05	0	2.2	0.05	0	7.28	0.16	0	1.56	0.06	0	cell
115.	Glyma02g26630.2	P loop containing nucleoside triphosphate hydrolases	3	1	0.07	1.87	0.12	0	1.53	0.07	0	27.21	0.51	0.02	1.65	0.09	0	RNA
116.	Glyma20g38780.1	peptidase M1 family protein	5	1	0.12	1.86	0.1	0	1.84	0.13	0	1.13	0.53	0.04	1.45	0.16	0	protein
117.	Glyma06g12090.1	PDI like 1 2	19	1	0.07	1.86	0.08	0	1.63	0.06	0	6.12	0.22	0	2.04	0.08	0	redox
118.	Glyma05g06420.1	glyceraldehyde 3 phosphate dehydrogenase C2	7	1	0.09	1.85	0.07	0	1.8	0.07	0	6.25	0.2	0	2.03	0.09	0	glycolysis
119.	Glyma09g00280.1	ribosomal protein 1	6	1	0.15	1.84	0.18	0.02	2.26	0.19	0	2.6	0.49	0.01	3.95	0.33	0.04	protein
120.	Glyma08g45531.1	kunitz trypsin inhibitor 1	6	1	0.08	1.83	0.08	0	2.08	0.12	0	30.01	0.27	0	3.04	0.19	0	stress
121.	Glyma08g01921.1	Peptidase M1 family protein	19	1	0.05	1.81	0.06	0	1.69	0.07	0	1.52	0.27	0.01	1.86	0.09	0	protein
122.	Glyma13g35580.1	ribosomal protein L5 B	8	1	0.07	1.81	0.1	0	5.25	0.09	0.01	6.87	0.3	0	3.32	0.11	0	protein
123.	Glyma08g47920.1	TCP 1/cpn60 chaperonin family protein	13	1	0.04	1.8	0.07	0	1.88	0.08	0	7.67	0.28	0.02	2.22	0.11	0	protein
124.	Glyma02g42260.1	Ribosomal protein L10 family protein	7	1	0.14	1.8	0.1	0	2.01	0.12	0	6.55	0.39	0.03	1.56	0.13	0	protein
125.	Glyma05g25610.1	tubulin beta 7 chain	19	1	0.03	1.79	0.04	0	1.85	0.04	0	11.37	0.15	0	1.82	0.06	0	cell
126.	Glyma13g42330.1	lipoxygenase 1	38	1	0.02	1.79	0.03	0	3.15	0.03	0	19.98	0.12	0	1.4	0.03	0	hormone metabolism
127.	Glyma13g35590.1	ribosomal protein L5 B	9	1	0.07	1.78	0.09	0	5.24	0.09	0.01	6.69	0.3	0	3.3	0.11	0	protein
128.	Glyma08g17810.3	proteasome subunit PAB1	4	1	0.22	1.78	0.21	0	1.13	0.21	0	0.36	0.64	0.01	1.02	0.25	0	protein
129.	Glyma19g42890.2	copper/zinc superoxide dismutase 1	2	1	0.05	1.78	0.14	0	0.36	0.24	0.02	0.17	0.57	0	0.06	0.14	0	redox
130.	Glyma10g15910.1	S formylglutathione hydrolase	5	1	0.07	1.78	0.07	0	1.02	0.17	0	0.98	0.46	0	0.96	0.09	0	C1-metabolism
131.	Glyma16g05090.1	ribosomal protein S27	3	1	0.11	1.78	0.18	0	1.45	0.12	0	9.48	0.47	0	1.46	0.13	0	protein
132.	Glyma07g06580.1	ribosomal protein L5 B	8	1	0.07	1.77	0.1	0	5.32	0.09	0.03	6.79	0.3	0	3.51	0.11	0	protein
133.	Glyma05g30140.1	RAB GDP dissociation inhibitor 2	15	1	0.03	1.77	0.05	0	2.41	0.05	0	4.82	0.18	0	1.95	0.07	0	signaling
134.	Glyma15g03050.1	lipoxygenase 1	34	1	0.02	1.76	0.03	0	3.04	0.03	0	19.96	0.12	0	1.37	0.03	0	hormone metabolism
135.	Glyma10g30110.1	HXXXD type acyl transferase family protein	9	1	0.14	1.76	0.13	0	1.7	0.15	0	4.1	0.29	0.02	1.43	0.17	0.01	stress
136.	Glyma13g17980.1	late embryogenesis abundant domain containing	18	1	0.09	1.76	0.13	0.04	1.25	0.17	0.02	2.88	0.3	0.04	1.1	0.17	0	not assigned
137.	Glyma08g13300.1	RAB GDP dissociation inhibitor 2	16	1	0.03	1.76	0.05	0	2.4	0.04	0	4.78	0.18	0	1.95	0.07	0	signaling
138.	Glyma01g33803.1	heat shock protein 81.4	6	1	0.07	1.76	0.11	0	1.07	0.08	0	3.61	0.29	0.02	1.3	0.11	0.01	stress
139.	Glyma13g34290.1	gamma glutamyl hydrolase 1	10	1	0.08	1.75	0.1	0	1.36	0.14	0	2.17	0.24	0.03	0.86	0.11	0	protein
140.	Glyma08g26520.1	UDP glucose 6 dehydrogenase family protein	19	1	0.02	1.75	0.04	0	2.66	0.03	0	6.59	0.21	0	2.09	0.04	0	cell wall
141.	Glyma07g06590.1	ribosomal protein L5 B	9	1	0.07	1.74	0.09	0	5.31	0.09	0.02	6.62	0.3	0	3.48	0.11	0	protein
142.	Glyma18g10340.1	transducin family protein	5	1	0.1	1.74	0.1	0	1.25	0.09	0	1.39	0.45	0.01	1.17	0.11	0.04	protein
143.	Glyma02g33350.1	S formylglutathione hydrolase	7	1	0.07	1.74	0.07	0	0.96	0.16	0	0.95	0.41	0	0.94	0.08	0	C1-metabolism
144.	Glyma03g27970.1	beta 6 tubulin	20	1	0.03	1.74	0.04	0	1.79	0.04	0	12.1	0.15	0	1.69	0.05	0	cell
145.	Glyma1337s00200.1	S adenosylmethionine synthetase 2	7	1	0.05	1.74	0.08	0	1.68	0.09	0	1.8	0.24	0	0.27	0.07	0	amino acid metabolism
146.	Glyma02g47210.1	heat shock protein 81.4	21	1	0.03	1.72	0.05	0	2.2	0.05	0	12.16	0.17	0.03	1.56	0.05	0	stress
147.	Glyma03g32950.4	eukaryotic translation initiation factor 3A	16	1	0.07	1.72	0.05	0	1.33	0.08	0	2.2	0.25	0	0.91	0.1	0	protein
148.	Glyma07g36150.1	S adenosylmethionine synthetase family protein	8	1	0.05	1.72	0.08	0	1.64	0.09	0	1.81	0.24	0	0.27	0.07	0	metal handling
149.	Glyma19g00870.2	Pyruvate kinase family protein	13	1	0.03	1.71	0.04	0	1.94	0.05	0	1.77	0.24	0	1.95	0.09	0	glycolysis
150.	Glyma19g02380.1	voltage dependent anion channel 1	10	1	0.04	1.71	0.06	0	1.56	0.08	0	4.7	0.31	0.01	1.47	0.1	0	transport
151.	Glyma05g09310.2	Pyruvate kinase family protein	15	1	0.03	1.71	0.04	0	1.93	0.05	0	1.75	0.24	0	1.91	0.09	0	glycolysis
152.	Glyma11g20570.2	Ribosomal protein L11 family protein	6	1	0.12	1.7	0.16	0	2.17	0.16	0	3.95	0.57	0.04	4.23	0.2	0.03	protein
153.	Glyma18g01330.1	glyceraldehyde 3 phosphate dehydrogenase C1	15	1	0.04	1.7	0.05	0	1.55	0.05	0	10.02	0.17	0	1.9	0.06	0	glycolysis
154.	Glyma20g23080.1	calreticulin 1b	14	1	0.06	1.69	0.09	0	0.96	0.08	0	10.03	0.25	0	0.81	0.07	0	signaling
155.	Glyma17g23900.1	GTP binding Elongation factor Tu family protein	15	1	0.04	1.69	0.07	0	1.97	0.07	0	18.76	0.2	0	2.72	0.1	0	protein
156.	Glyma09g00550.1	beta glucosidase 13	2	1	0.27	1.68	0.35	0.01	0.19	0.62	0.01	0.19	0.95	0.02	0.3	0.34	0	misc
157.	Glyma10g28890.2	calreticulin 1b	16	1	0.05	1.68	0.08	0	1.01	0.08	0	9.1	0.23	0	0.77	0.07	0	signaling
158.	Glyma03g27580.2	Nascent polypeptide associated complex alpha subunit	5	1	0.05	1.67	0.06	0	0.98	0.07	0	3.57	0.38	0	1.1	0.1	0	protein
159.	Glyma07g15960.1	NAD(P) binding Rossmann fold superfamily protein	3	1	0.15	1.67	0.14	0	1.13	0.24	0.05	0.56	0.59	0	0.53	0.33	0	not assigned
160.	Glyma14g14161.1	UDP glucose 6 dehydrogenase family protein	3	1	0.16	1.67	0.13	0	0.96	0.12	0	6.09	0.7	0	1.88	0.15	0	cell wall
161.	Glyma09g15946.1	P loop containing nucleoside triphosphate hydrolases	4	1	0.06	1.67	0.09	0	1.48	0.06	0	23.11	0.47	0.03	1.6	0.09	0	RNA
162.	Glyma05g11630.2	GTP binding Elongation factor Tu family protein	14	1	0.04	1.66	0.07	0	1.97	0.07	0	19.4	0.2	0	2.8	0.1	0	protein
163.	Glyma02g40550.1	Thiamine pyrophosphate dependent pyruvate decarboxylase family protein	7	1	0.09	1.66	0.1	0	1.48	0.16	0	0.53	0.46	0	1.24	0.17	0	fermentation
164.	Glyma11g13460.1	calreticulin 3	5	1	0.11	1.66	0.11	0	1.32	0.12	0	0.39	0.48	0	1.04	0.16	0.01	signaling
165.	Glyma19g35661.1	eukaryotic translation initiation factor 3A	17	1	0.07	1.66	0.05	0	1.29	0.08	0	2.14	0.25	0	0.77	0.1	0	protein
166.	Glyma06g18640.1	RAB GTPase homolog E1B	6	1	0.1	1.66	0.11	0	1.99	0.12	0	5.5	0.29	0.01	1.62	0.11	0	protein
167.	Glyma19g09960.1	O fucosyltransferase family protein	2	1	0.16	1.65	0.23	0	1.87	0.15	0	0.17	0.56	0.01	1.17	0.28	0	not assigned
168.	Glyma11g37360.1	glyceraldehyde 3 phosphate dehydrogenase C1	16	1	0.04	1.65	0.05	0	1.48	0.05	0	8.65	0.17	0	1.88	0.06	0	glycolysis
169.	Glyma11g37630.1	TCP 1/cpn60 chaperonin family protein	11	1	0.05	1.64	0.08	0	1.12	0.09	0	0.55	0.38	0	1.4	0.08	0.01	protein
170.	Glyma18g00370.1	P loop containing nucleoside triphosphate hydrolases	5	1	0.06	1.64	0.09	0	1.47	0.06	0	19.73	0.43	0.02	1.56	0.09	0	RNA
171.	Glyma18g53600.1	Zinc binding dehydrogenase family protein	6	1	0.09	1.64	0.1	0	1.39	0.12	0	7.63	0.37	0	0.84	0.11	0	misc
172.	Glyma09g03020.1	tubulin beta 8	21	1	0.03	1.64	0.04	0	1.76	0.04	0	12.62	0.14	0	1.73	0.05	0	cell
173.	Glyma01g41620.2	Ribosomal protein L23/L15e family protein	3	1	0.27	1.63	0.41	0.02	1.36	0.37	0.01	7.8	0.9	0.03	1.95	0.46	0.01	protein
174.	Glyma15g16171.1	sucrose synthase 2	3	1	0.08	1.63	0.15	0	1.94	0.16	0	7.13	0.53	0.01	1.7	0.16	0.01	major CHO metabolism
175.	Glyma10g12760.1	heat shock protein 81.2	4	1	0.07	1.63	0.11	0	1.16	0.09	0	11.88	0.4	0.01	1.84	0.12	0	stress
176.	Glyma13g42310.1	lipoxygenase 1	34	1	0.03	1.63	0.04	0	2.94	0.03	0	19.19	0.14	0	1.55	0.04	0	hormone metabolism
177.	Glyma10g37960.1	tubulin beta 8	22	1	0.03	1.62	0.04	0	1.77	0.04	0	11.78	0.14	0	1.72	0.05	0	cell
178.	Glyma19g05120.2	6 phosphogluconate dehydrogenase family protein	9	1	0.06	1.62	0.11	0.01	1.04	0.07	0	4.79	0.4	0	1.22	0.1	0.01	OPP
179.	Glyma10g20880.1	heat shock protein 81.2	7	1	0.07	1.61	0.1	0	1.32	0.07	0	5.75	0.28	0.01	1.36	0.11	0	stress
180.	Glyma08g11490.2	serine hydroxymethyltransferase 4	15	1	0.02	1.61	0.04	0	1.41	0.05	0	8.54	0.19	0	1.35	0.06	0	C1-metabolism
181.	Glyma01g26950.1	tubulin beta chain 3	22	1	0.03	1.61	0.04	0	1.75	0.04	0	10.6	0.14	0	1.69	0.05	0	cell
182.	Glyma04g05420.1	glycine decarboxylase P protein 1	5	1	0.13	1.6	0.12	0	1.71	0.13	0	1.58	0.48	0.04	1.59	0.14	0	photosynthesis
183.	Glyma05g28490.1	serine hydroxymethyltransferase 4	17	1	0.02	1.6	0.04	0	1.34	0.05	0	8.09	0.18	0	1.42	0.05	0	C1-metabolism
184.	Glyma07g24480.1	GDP dissociation inhibitor family protein	4	1	0.08	1.6	0.07	0	0.96	0.08	0	3.32	0.47	0	1.25	0.15	0	signaling
185.	Glyma01g36750.1	aconitase 1	20	1	0.02	1.6	0.04	0	2	0.05	0	7.85	0.2	0	1.81	0.07	0	TCA cycle
186.	Glyma20g14235.1	heat shock protein 81.2	7	1	0.07	1.6	0.11	0	1.27	0.08	0	3.96	0.3	0	1.43	0.13	0	stress
187.	Glyma20g38560.1	Chalcone flavanone isomerase family protein	12	1	0.07	1.59	0.08	0	2.63	0.07	0	12.91	0.27	0	0.76	0.07	0	secondary metabolism
188.	Glyma19g27360.1	vacuolar ATP synthase subunit C	7	1	0.12	1.59	0.16	0.01	0.78	0.16	0.02	0.95	0.42	0.04	0.66	0.2	0	transport
189.	Glyma08g28230.1	6 phosphogluconate dehydrogenase family protein	14	1	0.05	1.59	0.08	0	1.12	0.06	0	7.51	0.31	0.01	1.22	0.09	0.01	OPP
190.	Glyma13g41960.1	pfkB like carbohydrate kinase family protein	16	1	0.03	1.58	0.05	0	1.65	0.04	0	8.19	0.2	0	3.14	0.04	0	major CHO metabolism
191.	Glyma19g25270.1	Aldolase type TIM barrel family protein	3	1	0.17	1.58	0.16	0	1.17	0.15	0	0.32	0.6	0	1.11	0.18	0.04	OPP
192.	Glyma02g42220.1	plasma membrane intrinsic protein 1;4	4	1	0.08	1.58	0.13	0	1.54	0.15	0	2.48	0.26	0	1.84	0.17	0	transport
193.	Glyma01g42090.1	Calcium binding EF hand family protein	3	1	0.14	1.58	0.4	0	0.21	0.31	0	0.27	0.58	0	0.8	0.59	0	protein
194.	Glyma16g01630.1	alanine aminotransferase 2	12	1	0.06	1.57	0.07	0	3.83	0.07	0	17.95	0.28	0	1.73	0.08	0	amino acid metabolism
195.	Glyma09g38010.2	Aldolase type TIM barrel family protein	9	1	0.06	1.57	0.05	0	1.81	0.09	0	0.98	0.36	0	1.35	0.1	0	cell wall
196.	Glyma06g21290.1	eukaryotic elongation factor 5A 1	8	1	0.08	1.57	0.13	0	2.09	0.15	0	9.29	0.32	0	2.05	0.13	0	protein
197.	Glyma04g32080.1	reversibly glycosylated polypeptide 3	5	1	0.02	1.56	0.08	0	0.99	0.16	0	0.28	0.58	0	0.59	0.18	0	cell wall
198.	Glyma04g43540.4	methylenetetrahydrofolate reductase 2	20	1	0.04	1.56	0.06	0	1.8	0.05	0	9.76	0.27	0	1.56	0.07	0	C1-metabolism
199.	Glyma04g36250.1	RAB GTPase homolog E1B	8	1	0.08	1.56	0.08	0	1.86	0.09	0	4.74	0.27	0.02	1.59	0.1	0	protein
200.	Glyma03g32850.1	heat shock cognate protein 70 1	25	1	0.02	1.55	0.03	0	2	0.03	0	28.73	0.15	0	1.75	0.04	0	stress
201.	Glyma10g11620.1	Protein of unknown function DUF642	8	1	0.05	1.55	0.04	0	1.69	0.08	0	2.08	0.26	0	0.71	0.08	0	not assigned
202.	Glyma08g06950.1	mitochondrial HSO70.2	9	1	0.07	1.55	0.06	0	1.26	0.09	0	4.55	0.3	0.01	1.23	0.07	0	stress
203.	Glyma18g48370.1	Aldolase type TIM barrel family protein	10	1	0.06	1.55	0.05	0	1.72	0.08	0	0.91	0.33	0	1.31	0.09	0	cell wall
204.	Glyma08g11920.1	P loop containing nucleoside triphosphate hydrolases	8	1	0.06	1.55	0.08	0	1.42	0.05	0	16.5	0.39	0	1.54	0.08	0	RNA
205.	Glyma02g00810.1	malate dehydrogenase family protein	14	1	0.08	1.55	0.07	0	1.78	0.06	0	9.72	0.23	0.01	2.87	0.09	0	TCA cycle
206.	Glyma17g08491.1	UDP glucose 6 dehydrogenase family protein	5	1	0.06	1.54	0.09	0	1.54	0.09	0	5.08	0.39	0	1.98	0.09	0	cell wall
207.	Glyma05g28770.2	P loop containing nucleoside triphosphate hydrolases	8	1	0.06	1.54	0.08	0	1.43	0.05	0	16.54	0.4	0	1.54	0.08	0	RNA
208.	Glyma08g18110.1	Ribosomal protein S5	29	1	0.04	1.53	0.04	0	5.83	0.04	0	14.25	0.15	0	2.63	0.05	0	protein
209.	Glyma19g35560.1	heat shock cognate protein 70 1	26	1	0.02	1.53	0.03	0	1.97	0.03	0	29.23	0.15	0	1.74	0.04	0	stress
210.	Glyma06g48360.1	methylenetetrahydrofolate reductase 2	20	1	0.04	1.53	0.06	0	1.75	0.05	0	9.5	0.27	0	1.55	0.07	0	C1-metabolism
211.	Glyma09g30910.1	B S glucosidase 44	5	1	0.14	1.53	0.14	0	0.73	0.21	0.01	24.34	0.54	0	0.66	0.2	0.01	misc
212.	Glyma15g43180.1	Protein of unknown function DUF642	8	1	0.05	1.52	0.05	0	1.66	0.08	0	1.74	0.27	0	0.69	0.08	0	not assigned
213.	Glyma07g36040.1	lipoamide dehydrogenase 2	11	1	0.1	1.51	0.07	0	1.33	0.11	0	4.39	0.33	0.05	1.33	0.11	0	TCA cycle
214.	Glyma19g07240.3	GTP binding Elongation factor Tu family protein	12	1	0.03	1.51	0.07	0	1.99	0.08	0	17.99	0.24	0.05	2.5	0.11	0	protein
215.	Glyma19g30540.1	Nascent polypeptide associated complex alpha subunit	7	1	0.06	1.5	0.06	0	1.07	0.08	0	4.22	0.47	0	1.14	0.1	0	protein
216.	Glyma15g03430.1	pfkB like carbohydrate kinase family protein	13	1	0.01	1.5	0.06	0	1.76	0.05	0	1.79	0.24	0.01	1.56	0.08	0	major CHO metabolism
217.	Glyma12g03070.1	nucleolin like 2	11	1	0.11	1.5	0.12	0	1.43	0.12	0	7.1	0.36	0	1.06	0.15	0.01	protein
218.	Glyma04g09110.3	NADP malic enzyme 3	4	1	0.15	1.49	0.15	0.02	2.92	0.12	0	10.27	0.59	0.03	2.46	0.14	0.01	TCA cycle
219.	Glyma13g38480.1	aconitase 3	20	1	0.03	1.49	0.04	0	1.85	0.05	0	5.1	0.21	0	1.52	0.06	0	TCA cycle
220.	Glyma18g45121.1	Phosphoglycerate mutase 2 3 bisphosphoglycerate independent	17	1	0.04	1.49	0.05	0	1.86	0.05	0	3.76	0.22	0	1.49	0.07	0	glycolysis
221.	Glyma05g24110.1	GTP binding Elongation factor Tu family protein	12	1	0.03	1.48	0.07	0	1.95	0.08	0	16.1	0.24	0.04	2.38	0.11	0	protein
222.	Glyma05g36620.1	heat shock protein 70 family protein	21	1	0.01	1.48	0.04	0	1.12	0.06	0	7.87	0.2	0	0.97	0.05	0	stress
223.	Glyma17g04550.1	late embryogenesis abundant domain containing	19	1	0.09	1.48	0.11	0	1.74	0.17	0	6.21	0.27	0.01	1.14	0.17	0	not assigned
224.	Glyma04g40580.1	O methyltransferase 1	8	1	0.07	1.48	0.14	0	1.63	0.14	0	4.48	0.43	0	0.72	0.21	0.01	secondary metabolism
225.	Glyma12g32000.1	aconitase 3	20	1	0.03	1.47	0.04	0	1.97	0.06	0	5.25	0.21	0	1.58	0.07	0	TCA cycle
226.	Glyma15g19670.1	aldehyde dehydrogenase 7B4	15	1	0.04	1.47	0.05	0	1.51	0.05	0	8.85	0.24	0.01	1.62	0.07	0	fermentation
227.	Glyma14g34920.1	lipoxygenase 1	5	1	0.12	1.46	0.12	0	5.87	0.11	0	3.99	0.4	0.03	2.07	0.15	0.01	hormone metabolism
228.	Glyma16g06850.1	glucose 6 phosphate dehydrogenase 6	9	1	0.1	1.46	0.13	0.01	0.45	0.19	0	0.81	0.41	0	0.51	0.12	0	OPP
229.	Glyma18g52650.2	heat shock cognate protein 70 1	19	1	0.02	1.46	0.04	0	1.37	0.05	0	49.28	0.2	0	1.56	0.05	0	stress
230.	Glyma16g08460.1	NADP malic enzyme 4	17	1	0.08	1.46	0.08	0	2.16	0.07	0	10.84	0.27	0	1.89	0.09	0	TCA cycle
231.	Glyma19g04240.1	reversibly glycosylated polypeptide 2	3	1	0.16	1.46	0.15	0.01	2.2	0.24	0.01	17.54	0.66	0.01	3.53	0.25	0	cell wall
232.	Glyma02g10320.1	heat shock cognate protein 70 1	19	1	0.02	1.45	0.04	0	1.53	0.05	0	45.92	0.2	0	1.67	0.05	0	stress
233.	Glyma01g03530.1	ATP citrate lyase A 1	5	1	0.04	1.45	0.06	0	1.17	0.09	0	4.02	0.38	0	1.06	0.09	0	TCA cycle
234.	Glyma13g19331.1	heat shock cognate protein 70 1	24	1	0.02	1.45	0.03	0	1.24	0.04	0	36.6	0.18	0	1.47	0.04	0	stress
235.	Glyma11g20060.2	ATPase AAA type CDC48 protein	17	1	0.09	1.45	0.08	0	0.94	0.09	0	2.9	0.27	0	0.61	0.08	0	cell
236.	Glyma19g30550.1	Nascent polypeptide associated complex alpha subunit	7	1	0.05	1.45	0.06	0	0.95	0.07	0	2.95	0.36	0	1.07	0.1	0	protein
237.	Glyma13g43630.1	heat shock protein 91	20	1	0.03	1.44	0.05	0	1.07	0.05	0	2.55	0.23	0	1.27	0.08	0	stress
238.	Glyma08g02960.1	heat shock protein 70 family protein	20	1	0.01	1.44	0.04	0	1.1	0.06	0	6.91	0.21	0	0.97	0.05	0	stress
239.	Glyma05g02670.2	RAB GTPase homolog E1B	6	1	0.1	1.44	0.12	0	1.49	0.12	0	1.18	0.3	0.03	1.42	0.11	0	protein
240.	Glyma03g27570.1	Nascent polypeptide associated complex alpha subunit	6	1	0.05	1.44	0.06	0	0.99	0.07	0	2.84	0.35	0	1.09	0.09	0	protein
241.	Glyma06g14200.1	O methyltransferase 1	9	1	0.07	1.43	0.14	0.01	1.31	0.14	0	0.5	0.4	0	0.7	0.19	0.02	secondary metabolism
242.	Glyma20g02400.1	Single hybrid motif superfamily protein	2	1	0.08	1.43	0.13	0	1.42	0.16	0	1.39	0.55	0.02	1.02	0.11	0	photosynthesis
243.	Glyma18g52610.1	heat shock cognate protein 70 1	23	1	0.02	1.43	0.03	0	1.38	0.04	0	40	0.18	0	1.68	0.05	0	stress
244.	Glyma01g01180.1	NADP malic enzyme 4	19	1	0.07	1.42	0.08	0	1.95	0.07	0	9.13	0.25	0	1.81	0.09	0	TCA cycle
245.	Glyma09g40690.1	Phosphoglycerate mutase 2 3 bisphosphoglycerate independent	14	1	0.05	1.42	0.05	0	1.72	0.05	0	3.35	0.23	0	1.37	0.07	0	glycolysis
246.	Glyma05g36600.1	heat shock protein 70 family protein	20	1	0.01	1.42	0.04	0	1.09	0.06	0	6.86	0.21	0	0.96	0.05	0	stress
247.	Glyma05g35800.1	NADP malic enzyme 4	16	1	0.06	1.42	0.09	0	2.26	0.07	0	9.03	0.29	0	1.93	0.06	0	TCA cycle
248.	Glyma15g01750.1	heat shock protein 91	20	1	0.03	1.42	0.05	0	1.06	0.05	0	2.21	0.21	0	1.27	0.08	0	stress
249.	Glyma15g03040.1	lipoxygenase 1	32	1	0.02	1.42	0.04	0	1.99	0.03	0	11.27	0.13	0	1.14	0.03	0	hormone metabolism
250.	Glyma09g04000.2	ATP citrate lyase B 1	17	1	0.03	1.42	0.05	0	1.5	0.05	0	4.25	0.25	0.05	1.37	0.04	0	TCA cycle
251.	Glyma05g37670.1	Peptidase M1 family protein	17	1	0.05	1.42	0.06	0	1.46	0.06	0	1.33	0.26	0	1.57	0.09	0	protein
252.	Glyma08g23990.1	vacuolar ATP synthase subunit A	20	1	0.02	1.42	0.05	0	1.11	0.03	0	10.14	0.21	0	1.91	0.07	0	transport
253.	Glyma03g38520.1	Cysteine proteinases superfamily protein	4	1	0.23	1.41	0.24	0.03	1.24	0.21	0	4.94	0.62	0.05	2.07	0.28	0.01	protein
254.	Glyma13g31430.14	allantoinase	6	1	0.03	1.41	0.12	0	1.08	0.12	0.03	3.61	0.44	0	0.88	0.07	0	nucleotide metabolism
255.	Glyma13g42340.1	lipoxygenase 1	31	1	0.02	1.41	0.04	0	1.84	0.04	0	12.39	0.13	0	1.12	0.03	0	hormone metabolism
256.	Glyma07g37080.1	secretion associated RAS super family 2	3	1	0.07	1.41	0.13	0	1.71	0.15	0	2.21	0.41	0.03	1.95	0.08	0	signaling
257.	Glyma07g38460.1	UDP Glycosyltransferase superfamily protein	4	1	0.12	1.4	0.1	0	0.69	0.22	0.01	0.42	0.58	0.01	0.57	0.16	0	misc
258.	Glyma13g32790.1	mitochondrial HSO70 2	11	1	0.04	1.4	0.06	0	1.21	0.09	0	3.13	0.27	0	1.18	0.07	0	stress
259.	Glyma07g00430.1	vacuolar ATP synthase subunit A	19	1	0.02	1.4	0.06	0	1.06	0.03	0	9.63	0.21	0	1.9	0.08	0	transport
260.	Glyma11g14950.1	heat shock protein 70	24	1	0.01	1.39	0.04	0	1.41	0.04	0	31.35	0.17	0	1.47	0.05	0	stress
261.	Glyma10g41880.4	Cysteinyl tRNA synthetase class Ia family protein	3	1	0.2	1.39	0.23	0	1.28	0.22	0	0.3	0.79	0.01	0.43	0.28	0.01	protein
262.	Glyma12g06910.1	heat shock protein 70	24	1	0.01	1.39	0.04	0	1.4	0.04	0	33.08	0.17	0	1.51	0.05	0	stress
263.	Glyma11g08950.1	phosphoserine aminotransferase	9	1	0.07	1.39	0.08	0	1.26	0.06	0.02	0.66	0.4	0.04	0.97	0.08	0	amino acid metabolism
264.	Glyma16g29750.1	heat shock protein 90.1	8	1	0.05	1.39	0.08	0	1.3	0.07	0	12.03	0.26	0.04	1.45	0.07	0	stress
265.	Glyma01g36440.1	phosphoserine aminotransferase	8	1	0.07	1.38	0.08	0	1.29	0.06	0	0.65	0.42	0.03	1.01	0.08	0.01	amino acid metabolism
266.	Glyma09g24410.1	heat shock protein 90.1	10	1	0.05	1.38	0.07	0	1.29	0.07	0	11.17	0.25	0.02	1.4	0.07	0	stress
267.	Glyma04g37790.1	Glycosyl hydrolase family 38 protein	5	1	0.15	1.37	0.2	0	0.85	0.26	0	1.07	0.63	0.01	0.62	0.22	0.01	misc
268.	Glyma12g02510.1	Pyridoxal phosphate dependent transferases superfamily protein	8	1	0.05	1.37	0.1	0	1.48	0.11	0	7.7	0.39	0.01	0.97	0.1	0	amino acid metabolism
269.	Glyma07g30050.1	GDP dissociation inhibitor family protein	5	1	0.1	1.37	0.1	0	1	0.08	0	4.84	0.41	0	1.55	0.13	0	signaling
270.	Glyma17g03520.1	secretion associated RAS super family 2	4	1	0.07	1.37	0.12	0	1.63	0.15	0	2.14	0.41	0.02	1.91	0.08	0	signaling
271.	Glyma02g00340.1	HXXXD type acyl transferase family protein	11	1	0.12	1.37	0.12	0	1.09	0.15	0	3.91	0.35	0	0.84	0.13	0	stress
272.	Glyma18g22780.1	enolase 1	2	1	0.12	1.36	0.09	0	1.37	0.1	0	2.35	0.38	0.01	1.37	0.11	0	glycolysis
273.	Glyma17g04210.1	lipoamide dehydrogenase 2	11	1	0.09	1.36	0.07	0	1.17	0.11	0	3.52	0.26	0	1.04	0.1	0	TCA cycle
274.	Glyma08g21380.1	Insulinase protein	9	1	0.05	1.35	0.06	0	1.41	0.09	0	1.2	0.35	0	1.24	0.09	0	protein
275.	Glyma17g05980.1	Pyridoxal 5	4	1	0.1	1.35	0.12	0	2.1	0.14	0	5.35	0.48	0.03	2.76	0.12	0	amino acid metabolism
276.	Glyma03g32800.1	regulatory particle AAA ATPase 2A	8	1	0.12	1.35	0.12	0	1.86	0.15	0	1.99	0.4	0	2.14	0.16	0	protein
277.	Glyma20g23200.1	2 oxoglutarate dehydrogenase E1 component	7	1	0.08	1.35	0.09	0	1.18	0.1	0	0.52	0.35	0.01	1.1	0.08	0.01	TCA cycle
278.	Glyma15g06530.1	mitochondrial HSO70 2	12	1	0.04	1.35	0.06	0	1.07	0.09	0.01	2.82	0.26	0	1.12	0.07	0	stress
279.	Glyma08g04460.1	ATP dependent caseinolytic protease	5	1	0.11	1.34	0.15	0.01	1.07	0.14	0.02	0.57	0.45	0.02	0.84	0.13	0.01	lipid metabolism
280.	Glyma13g20780.1	adenosine kinase 2	11	1	0.05	1.34	0.05	0	1.64	0.04	0	7.29	0.24	0.02	1.51	0.06	0	nucleotide metabolism
281.	Glyma04g08280.1	non ATPase subunit 9	14	1	0.07	1.34	0.07	0	2.57	0.1	0	2.64	0.29	0	1.57	0.1	0	protein
282.	Glyma20g02980.1	Pyruvate kinase family protein	13	1	0.02	1.33	0.05	0	1.67	0.06	0	3.23	0.24	0	1.32	0.07	0	glycolysis
283.	Glyma07g35110.3	Pyruvate kinase family protein	12	1	0.02	1.33	0.05	0	1.66	0.06	0	3.29	0.24	0	1.32	0.07	0	glycolysis
284.	Glyma05g29000.1	tubulin alpha 5	14	1	0.02	1.33	0.05	0	1.69	0.05	0	34.06	0.2	0	1.59	0.06	0	cell
285.	Glyma16g27030.1	tubulin alpha 3	5	1	0.14	1.33	0.13	0	1.6	0.14	0	0.47	0.43	0.03	1.24	0.15	0	cell
286.	Glyma14g38860.1	Thiamine pyrophosphate dependent pyruvate decarboxylase family protein	9	1	0.03	1.33	0.08	0	1.18	0.07	0	0.52	0.44	0	1.13	0.11	0	fermentation
287.	Glyma13g29660.1	Mov34/MPN/PAD 1 family protein	7	1	0.11	1.33	0.12	0	1.38	0.17	0	2.54	0.38	0.05	2.53	0.14	0.01	protein
288.	Glyma01g45110.1	methylesterase PCR A	8	1	0.1	1.33	0.08	0	1.54	0.09	0	3.18	0.34	0	2.08	0.12	0	cell wall
289.	Glyma16g09330.1	Ribosomal protein S6e	4	1	0.19	1.32	0.22	0	0.65	0.18	0	3.52	0.49	0.01	0.34	0.19	0.01	protein
290.	Glyma06g18120.1	glyceraldehyde 3 phosphate dehydrogenase C1	16	1	0.03	1.32	0.04	0	1.46	0.05	0	7.33	0.15	0	1.7	0.06	0	glycolysis
291.	Glyma10g28370.1	Saposin like aspartyl protease family protein	3	1	0.1	1.32	0.13	0	0.75	0.12	0	0.27	0.63	0	0.71	0.24	0	protein
292.	Glyma10g43850.1	Chalcone flavanone isomerase family protein	4	1	0.18	1.32	0.17	0	1.21	0.15	0	0.9	0.47	0.01	1.02	0.14	0.03	secondary metabolism
293.	Glyma11g04720.1	peroxisomal NAD malate dehydrogenase 1	5	1	0.18	1.32	0.17	0	1.31	0.16	0	17.52	0.51	0	1.03	0.19	0	gluconeogenesis
294.	Glyma01g02480.1	Zincin like metalloproteases family protein	17	1	0.07	1.31	0.09	0	1.34	0.07	0	1.92	0.24	0	1.19	0.09	0	protein
295.	Glyma02g11580.1	poly(A) binding protein 8	10	1	0.1	1.31	0.11	0	1.2	0.11	0	8.1	0.36	0.01	1.11	0.15	0	RNA
296.	Glyma06g08380.1	non ATPase subunit 9	15	1	0.07	1.31	0.07	0	2.5	0.1	0	2.56	0.28	0	1.47	0.09	0	protein
297.	Glyma16g26630.1	xyloglucan endotransglucosylase/hydrolase 5	3	1	0.19	1.31	0.14	0.01	1.34	0.2	0	0.14	0.79	0.01	1.11	0.13	0	cell wall
298.	Glyma07g30290.1	mitochondrial HSO70 2	8	1	0.08	1.31	0.07	0	1.12	0.1	0.01	3.85	0.33	0.02	1.04	0.08	0	stress
299.	Glyma16g07870.1	Glutaredoxin family protein	3	1	0.16	1.3	0.16	0	1.42	0.25	0.03	2.78	0.37	0	1.84	0.21	0	redox
300.	Glyma11g10190.1	Pyridoxal phosphate dependent transferases superfamily protein	8	1	0.06	1.3	0.1	0	1.43	0.11	0	6.83	0.37	0	0.95	0.09	0	amino acid metabolism
301.	Glyma14g39160.2	cytosolic NADP dependent isocitrate dehydrogenase	15	1	0.05	1.3	0.07	0	1.44	0.05	0	4.86	0.21	0	1.6	0.04	0	TCA cycle
302.	Glyma08g23260.3	Ribosomal protein L7Ae/L30e/S12e/Gadd45 family	6	1	0.14	1.3	0.13	0	1.32	0.15	0	6.47	0.46	0	0.97	0.15	0	protein
303.	Glyma06g44340.1	26S proteasome regulatory subunit S2 1A	15	1	0.03	1.29	0.06	0	1.07	0.07	0	0.57	0.08	0	1.22	0.08	0	protein
304.	Glyma11g36760.1	Sec23/Sec24 protein transport family protein	8	1	0.03	1.29	0.09	0	1.38	0.13	0	1.01	0.33	0	1.44	0.09	0	protein
305.	Glyma02g46050.3	endoribonuclease L PSP family protein	5	1	0.11	1.29	0.11	0	1.1	0.14	0	1.96	0.43	0.02	0.9	0.14	0	RNA
306.	Glyma07g02720.1	Ribosomal protein L7Ae/L30e/S12e/Gadd45	7	1	0.14	1.29	0.13	0	1.3	0.14	0	6.24	0.45	0	0.97	0.15	0	protein
307.	Glyma15g09410.1	Mov34/MPN/PAD 1 family protein	7	1	0.11	1.29	0.12	0	1.34	0.16	0	2.39	0.37	0.02	2.39	0.13	0	protein
308.	Glyma11g12471.1	cold circadian rhythm and RNA binding 2	7	1	0.12	1.29	0.11	0	1.1	0.1	0	1.82	0.36	0	0.73	0.15	0	RNA
309.	Glyma10g06580.1	adenosine kinase 2	9	1	0.06	1.29	0.05	0	1.6	0.05	0	8.58	0.27	0.01	1.42	0.08	0	nucleotide metabolism
310.	Glyma12g09000.1	histone deacetylase 2C	2	1	0.27	1.29	0.39	0.01	0.98	0.31	0.01	0.15	0.67	0.02	0.25	0.46	0.05	RNA
311.	Glyma02g44540.1	Late embryogenesis abundant protein group 2	10	1	0.09	1.28	0.11	0	1.28	0.12	0	1.12	0.4	0	1.14	0.11	0	development
312.	Glyma14g04180.1	Late embryogenesis abundant protein group 2	11	1	0.09	1.27	0.11	0	1.14	0.11	0	1.38	0.39	0	0.91	0.11	0	development
313.	Glyma12g36990.1	GroES like zinc binding alcohol dehydrogenase family	6	1	0.06	1.27	0.1	0	1.03	0.07	0	3.45	0.5	0.03	1.02	0.1	0.02	misc
314.	Glyma16g04960.1	xyloglucan endotransglucosylase/hydrolase 5	4	1	0.16	1.27	0.13	0.01	1.25	0.19	0	0.31	0.9	0	1.15	0.13	0	cell wall
315.	Glyma08g17600.1	phosphoglycerate kinase	18	1	0.02	1.26	0.05	0	1.54	0.05	0	10.29	0.19	0	1.49	0.06	0	glycolysis
316.	Glyma15g21890.1	S adenosylmethionine synthetase family protein	12	1	0.04	1.26	0.06	0	1.36	0.07	0	2.26	0.2	0	0.41	0.06	0	metal handling
317.	Glyma14g00760.1	Thiolase family protein	11	1	0.06	1.26	0.04	0	1.5	0.07	0	4.29	0.29	0	1.55	0.1	0.01	amino acid metabolism
318.	Glyma09g39800.1	phosphomannomutase	5	1	0.11	1.26	0.1	0	1.27	0.11	0	0.29	0.68	0.01	1.04	0.18	0.03	cell wall
319.	Glyma09g33490.1	Zincin like metalloproteases family protein	19	1	0.07	1.25	0.09	0	1.3	0.07	0	2.2	0.23	0	1.14	0.08	0	protein
320.	Glyma18g46390.1	phosphomannomutase	5	1	0.11	1.25	0.1	0	1.27	0.11	0	0.26	0.65	0	1	0.18	0.02	cell wall
321.	Glyma02g47860.1	acetoacetyl CoA thiolase 2	9	1	0.06	1.25	0.05	0	1.52	0.07	0	4.82	0.31	0	1.57	0.1	0	secondary metabolism
322.	Glyma09g04290.1	secretion associated RAS super family 2	6	1	0.08	1.25	0.13	0	1.06	0.19	0	3.31	0.34	0.01	0.77	0.22	0	signaling
323.	Glyma05g04940.1	acyl CoA oxidase 1	8	1	0.05	1.24	0.1	0	0.25	0.05	0	0.84	0.35	0	1.25	0.1	0	lipid metabolism
324.	Glyma12g13410.1	26S proteasome regulatory subunit S2 1A	15	1	0.03	1.24	0.06	0	0.9	0.07	0	0.58	0.08	0	1.05	0.1	0	protein
325.	Glyma15g41550.1	phosphoglycerate kinase	17	1	0.02	1.23	0.05	0	1.55	0.05	0	12.73	0.21	0	1.54	0.06	0	glycolysis
326.	Glyma20g25160.3	Cysteinyl tRNA synthetase class Ia family protein	4	1	0.18	1.23	0.21	0	1.16	0.2	0	0.47	0.52	0.01	0.38	0.23	0	protein
327.	Glyma06g19820.1	aldehyde dehydrogenase 10A8	17	1	0.05	1.23	0.06	0	1.67	0.05	0	11.09	0.2	0	1.64	0.07	0	secondary metabolism
328.	Glyma10g28080.1	Proteasome component domain protein	4	1	0.06	1.23	0.12	0	1.27	0.09	0.01	3.71	0.37	0.02	1.08	0.1	0.01	protein
329.	Glyma20g38570.1	Chalcone flavanone isomerase family protein	6	1	0.17	1.23	0.16	0	1.17	0.14	0	0.83	0.44	0.01	1.08	0.14	0	secondary metabolism
330.	Glyma11g12790.1	Quinone reductase family protein	5	1	0.24	1.22	0.21	0.04	1.17	0.22	0.01	5.14	0.55	0.04	1	0.26	0.03	lipid metabolism
331.	Glyma08g17760.1	mercaptopyruvate sulfurtransferase 1	3	1	0.12	1.22	0.12	0	0.88	0.13	0	2.26	0.44	0.02	1.23	0.17	0	amino acid metabolism
332.	Glyma17g03430.1	importin alpha isoform 1	10	1	0.07	1.22	0.07	0	1.43	0.09	0	8.61	0.31	0.03	1.45	0.08	0	protein
333.	Glyma20g35760.1	TCP 1/cpn60 chaperonin family protein	6	1	0.03	1.21	0.06	0	1.35	0.08	0	11.34	0.37	0.04	1.25	0.11	0.02	protein
334.	Glyma08g13440.1	RmlC like cupins superfamily protein	7	1	0.03	1.21	0.05	0	1.33	0.05	0	8.61	0.25	0	1.15	0.06	0	development
335.	Glyma02g40820.1	cytosolic NADP dependent isocitrate dehydrogenase	15	1	0.06	1.21	0.08	0	1.34	0.06	0	5.24	0.21	0	1.51	0.08	0	TCA cycle
336.	Glyma05g27840.1	urease	21	1	0.03	1.21	0.05	0	1.24	0.05	0	6.95	0.17	0	1.98	0.08	0	amino acid metabolism
337.	Glyma05g01010.1	malate dehydrogenase	8	1	0.12	1.21	0.09	0	0.87	0.1	0	0.68	0.37	0.02	1.02	0.13	0	TCA cycle
338.	Glyma11g12200.1	NOP56 like pre RNA processing ribonucleoprotein	8	1	0.04	1.21	0.12	0	1.55	0.14	0	2.53	0.45	0.03	2.05	0.21	0	protein
339.	Glyma07g33860.4	poly(A) binding protein 8	9	1	0.1	1.21	0.12	0	1	0.12	0	8.97	0.38	0.01	1.06	0.15	0	RNA
340.	Glyma16g04420.1	tubulin alpha 5	11	1	0.05	1.21	0.06	0	1.44	0.07	0	40.95	0.24	0	1.4	0.08	0	cell
341.	Glyma16g33710.1	Kunitz family trypsin	5	1	0.06	1.21	0.06	0	1.55	0.1	0	36.68	0.31	0.01	0.79	0.09	0	stress
342.	Glyma20g22090.1	Proteasome component domain protein	5	1	0.05	1.2	0.12	0	1.24	0.09	0	2.81	0.32	0	0.99	0.1	0	protein
343.	Glyma04g05620.5	aminopeptidase M1	9	1	0.12	1.2	0.11	0	1.2	0.12	0	1.14	0.27	0.01	1.05	0.14	0	protein
344.	Glyma11g14980.1	ubiquitin carrier protein 7	2	1	0.1	1.2	0.17	0.03	0.84	0.11	0	0.25	0.43	0.04	1.1	0.11	0.01	protein
345.	Glyma14g02690.4	endoribonuclease L PSP family protein	5	1	0.14	1.2	0.13	0	1	0.17	0	2.13	0.46	0.01	0.9	0.16	0	RNA
346.	Glyma02g07805.1	Pyruvate kinase family protein	2	1	0.06	1.2	0.09	0	1.01	0.13	0	6.95	0.4	0	1.05	0.11	0	glycolysis
347.	Glyma17g10880.1	malate dehydrogenase	10	1	0.1	1.2	0.08	0	0.93	0.08	0	1.2	0.34	0.01	1.1	0.1	0	TCA cycle
348.	Glyma13g06690.1	reversibly glycosylated polypeptide 2	4	1	0.12	1.19	0.09	0.01	1.61	0.18	0.01	17.93	0.55	0.01	2.04	0.17	0	cell wall
349.	Glyma04g09820.1	G box regulating factor 6	7	1	0.23	1.19	0.25	0	1.91	0.18	0	0.2	0.45	0.04	0.9	0.3	0.01	signaling
350.	Glyma13g39830.1	ATPase AAA type CDC48 protein	25	1	0.04	1.19	0.06	0	0.84	0.06	0	2.51	0.19	0	0.59	0.06	0	cell
351.	Glyma08g02940.1	heat shock protein 70 family protein	21	1	0.01	1.19	0.04	0	1.1	0.06	0	7.85	0.21	0	0.92	0.04	0	stress
352.	Glyma09g08150.1	aldehyde dehydrogenase 7B4	15	1	0.04	1.19	0.05	0	1.28	0.05	0	7.7	0.23	0.03	1.16	0.05	0	fermentation
353.	Glyma05g28480.1	S adenosyl L homocysteine hydrolase	18	1	0.03	1.19	0.05	0	1.62	0.05	0	6.43	0.17	0	2.04	0.06	0	amino acid metabolism
354.	Glyma06g33380.1	phosphoenolpyruvate carboxylase 3	19	1	0.04	1.19	0.04	0	0.93	0.07	0	3.86	0.23	0	0.97	0.05	0	glycolysis
355.	Glyma14g39170.1	glutamate decarboxylase	5	1	0.11	1.18	0.18	0.01	1.42	0.1	0	2.79	0.44	0.04	0.99	0.14	0.04	amino acid metabolism
356.	Glyma08g10850.2	urease	8	1	0.05	1.18	0.09	0	1.14	0.1	0	5.13	0.26	0	1.19	0.11	0	amino acid metabolism
357.	Glyma20g09810.1	phosphoenolpyruvate carboxylase 3	18	1	0.03	1.18	0.04	0	0.95	0.07	0	0.65	0.08	0	0.95	0.05	0	glycolysis
358.	Glyma12g35840.2	phosphoenolpyruvate carboxylase 3	17	1	0.03	1.18	0.04	0	0.89	0.07	0	0.74	0.08	0	0.97	0.06	0	glycolysis
359.	Glyma03g33990.1	ATPase AAA type CDC48 protein	26	1	0.04	1.18	0.05	0	0.89	0.05	0	2.45	0.18	0	0.67	0.05	0	cell
360.	Glyma03g27290.2	RNA binding family protein	3	1	0.1	1.17	0.11	0	0.89	0.16	0	2.67	0.64	0	0.85	0.12	0	RNA
361.	Glyma15g04290.1	triosephosphate isomerase	13	1	0.03	1.17	0.03	0	1.28	0.04	0	5.84	0.1	0	2.2	0.05	0	glycolysis
362.	Glyma19g36740.1	ATPase AAA type CDC48 protein	27	1	0.04	1.17	0.05	0	0.88	0.05	0	2.6	0.18	0	0.67	0.05	0	cell
363.	Glyma12g30060.1	ATPase AAA type CDC48 protein	25	1	0.04	1.17	0.06	0	0.85	0.06	0	2.71	0.2	0	0.74	0.06	0	cell
364.	Glyma13g41120.2	triosephosphate isomerase	12	1	0.03	1.17	0.03	0	1.27	0.04	0	5.85	0.1	0	2.2	0.05	0	glycolysis
365.	Glyma16g19364.1	Cytosol aminopeptidase family protein	12	1	0.06	1.17	0.06	0	1.24	0.06	0	10.97	0.28	0.04	1.63	0.09	0	protein
366.	Glyma04g38010.1	TUDOR SN protein 1	20	1	0.06	1.17	0.06	0	1.17	0.06	0	3.03	0.24	0	0.88	0.08	0	RNA
367.	Glyma09g28650.4	TCP 1/cpn60 chaperonin family protein	8	1	0.03	1.17	0.05	0	1.11	0.06	0	10.28	0.35	0.02	1.13	0.09	0	protein
368.	Glyma04g09350.1	tubulin alpha 2 chain	15	1	0.02	1.17	0.04	0	1.41	0.05	0	49	0.23	0	1.26	0.06	0	cell
369.	Glyma06g09500.1	tubulin alpha 2 chain	14	1	0.02	1.16	0.05	0	1.42	0.05	0	49.6	0.24	0	1.26	0.06	0	cell
370.	Glyma07g37570.1	multifunctional protein 2	8	1	0.05	1.16	0.09	0.01	1.36	0.11	0.01	2.29	0.4	0.03	1.12	0.12	0.04	lipid metabolism
371.	Glyma12g04400.1	NOP56 like preRNA processing ribonucleoprotein	8	1	0.04	1.16	0.12	0	1.32	0.13	0	2.58	0.46	0	1.9	0.2	0	protein
372.	Glyma17g16831.1	tubulin alpha 4 chain	12	1	0.06	1.16	0.05	0	1.38	0.06	0	54.02	0.25	0.01	1.36	0.07	0	cell
373.	Glyma10g06480.1	ATPase AAA type CDC48 protein	25	1	0.04	1.16	0.05	0	0.84	0.06	0	2.75	0.19	0	0.63	0.06	0	cell
374.	Glyma19g28220.1	xyloglucan endotransglucosylase	5	1	0.13	1.16	0.12	0	1.1	0.18	0	0.17	0.63	0	0.93	0.12	0	cell wall
375.	Glyma20g22400.1	aspartic proteinase A1	3	1	0.11	1.16	0.17	0	0.7	0.11	0	0.27	0.69	0	0.45	0.24	0	protein
376.	Glyma19g37420.1	Pyruvate kinase family protein	10	1	0.07	1.16	0.08	0	1.56	0.11	0	24.84	0.32	0	1.87	0.12	0	glycolysis
377.	Glyma03g34740.1	Pyruvate kinase family protein	9	1	0.09	1.15	0.11	0	1.77	0.13	0	30.43	0.36	0	1.93	0.13	0	glycolysis
378.	Glyma08g38403.1	regulatory particle AAA ATPase 2A	2	1	0.2	1.15	0.21	0	0.26	0.33	0.03	0.17	0.97	0.01	0.14	0.78	0.01	protein
379.	Glyma09g28310.1	Kunitz family trypsin	4	1	0.06	1.15	0.09	0	5.75	0.11	0	50.78	0.37	0	0.75	0.1	0	stress
380.	Glyma13g20680.1	ATPase AAA type CDC48 protein	25	1	0.04	1.15	0.05	0	0.84	0.06	0	2.74	0.19	0	0.62	0.06	0	cell
381.	Glyma07g21100.1	allene oxide synthase	8	1	0.12	1.15	0.16	0	1.3	0.11	0	0.6	0.27	0	0.9	0.19	0.01	hormone metabolism
382.	Glyma09g04430.1	importin alpha isoform 2	14	1	0.05	1.14	0.07	0	1.34	0.08	0	4.58	0.22	0	1.39	0.07	0	protein
383.	Glyma02g43460.1	PDI like 2 2	6	1	0.06	1.14	0.17	0.02	1.06	0.09	0	1.3	0.45	0.05	1.09	0.21	0.01	redox
384.	Glyma02g01170.1	S adenosylmethionine synthetase 2	4	1	0.18	1.14	0.19	0	0.86	0.17	0	23.32	0.53	0	0.51	0.18	0	amino acid metabolism
385.	Glyma06g19000.1	ATPase AAA type CDC48 protein	16	1	0.08	1.14	0.08	0	0.83	0.09	0	1.94	0.25	0	0.69	0.07	0	cell
386.	Glyma11g33480.1	NADH ubiquinone dehydrogenase mitochondrial	11	1	0.06	1.14	0.07	0	1.01	0.08	0	2.23	0.23	0.01	1.23	0.09	0	mito. ETC
387.	Glyma01g06600.1	eukaryotic elongation factor 5A 1	3	1	0.2	1.13	0.19	0.04	1.21	0.25	0.03	13	0.49	0.01	2.37	0.31	0.04	protein
388.	Glyma17g08020.1	heat shock protein 70B	21	1	0.05	1.13	0.05	0	1.3	0.06	0	11.27	0.24	0.03	1	0.07	0	stress
389.	Glyma20g08680.2	Late embryogenesis abundant protein group 2	4	1	0.15	1.13	0.17	0	1.15	0.19	0	0.48	0.7	0.02	0.8	0.31	0	development
390.	Glyma03g04990.1	PYRIMIDINE 4	7	1	0.11	1.13	0.12	0	1.55	0.12	0	13.03	0.4	0	1.44	0.14	0	amino acid metabolism
391.	Glyma15g15480.1	importin alpha isoform 2	14	1	0.05	1.13	0.07	0	1.41	0.07	0	4.7	0.23	0	1.44	0.07	0	protein
392.	Glyma01g32090.1	alanine:glyoxylate aminotransferase 3	6	1	0.11	1.13	0.12	0	1.55	0.12	0	13.28	0.4	0	1.44	0.14	0	amino acid metabolism
393.	Glyma06g17050.3	TUDOR SN protein 1	20	1	0.05	1.13	0.07	0	1.13	0.06	0	3.14	0.25	0	0.88	0.08	0	RNA
394.	Glyma04g01470.1	coatomer gamma 2 subunit putative	12	1	0.05	1.13	0.06	0	1.07	0.1	0	1.37	0.3	0	1.11	0.08	0	cell
395.	Glyma02g39320.1	glutamine dependent asparagine synthase 1	8	1	0.08	1.12	0.1	0	0.75	0.1	0	6.46	0.42	0	1.04	0.2	0	amino acid metabolism
396.	Glyma15g03030.1	lipoxygenase 1	42	1	0.02	1.12	0.03	0	32.73	0.03	0	32.14	0.12	0	1.98	0.04	0	hormone metabolism
397.	Glyma01g40550.1	tubulin alpha 2 chain	12	1	0.06	1.12	0.05	0	1.4	0.05	0	48.87	0.28	0.01	1.15	0.06	0	cell
398.	Glyma11g03755.1	Ribosomal protein L23/L15e family protein	5	1	0.19	1.12	0.3	0	0.93	0.24	0	7.18	0.67	0.04	1.2	0.33	0	protein
399.	Glyma10g31540.3	UDP Glycosyltransferase superfamily protein	2	1	0.22	1.12	0.22	0	1.15	0.24	0	0.3	0.98	0	0.55	0.26	0	major CHO metabolism
400.	Glyma05g36450.1	acetyl Co enzyme a carboxylase biotin carboxylase subunit	8	1	0.13	1.11	0.12	0	1.03	0.11	0	1.29	0.45	0	0.89	0.13	0	lipid metabolism
401.	Glyma08g00910.1	TUDOR SN protein 1	8	1	0.11	1.11	0.14	0	1.01	0.14	0	1.1	0.35	0.05	0.76	0.14	0	RNA
402.	Glyma05g04870.1	Ribosomal protein L23/L15e family protein	5	1	0.14	1.11	0.29	0.01	0.93	0.22	0	6.74	0.66	0	1.22	0.32	0.01	protein
403.	Glyma05g01770.1	aldehyde dehydrogenase 10A8	11	1	0.04	1.11	0.06	0	1.12	0.07	0	1.67	0.28	0.03	0.99	0.07	0.01	secondary metabolism
404.	Glyma19g24250.4	glucose 6 phosphate dehydrogenase 6	8	1	0.13	1.11	0.16	0.01	0.9	0.18	0	0.44	0.46	0	0.54	0.12	0	OPP
405.	Glyma02g08180.1	glutathione disulfide reductase	6	1	0.05	1.11	0.07	0	0.92	0.05	0	6.06	0.39	0	1.5	0.08	0	redox
406.	Glyma04g35950.1	ATPase AAA type CDC48 protein	20	1	0.08	1.11	0.07	0	0.79	0.08	0	1.8	0.24	0	0.67	0.07	0	cell
407.	Glyma02g40660.1	Ribosomal protein S26e family protein	3	1	0.06	1.11	0.24	0.03	1.51	0.31	0.01	2.19	0.58	0.01	1.58	0.28	0.03	protein
408.	Glyma13g27810.1	dehydratase family	9	1	0.11	1.1	0.1	0	1.07	0.1	0	1.94	0.27	0	0.93	0.11	0	not assigned
409.	Glyma16g27210.1	glutathione disulfide reductase	8	1	0.05	1.1	0.07	0	0.91	0.05	0	5.34	0.36	0	1.48	0.08	0	redox
410.	Glyma19g01210.1	formate dehydrogenase	13	1	0.03	1.1	0.09	0	0.97	0.08	0	7.17	0.21	0	0.73	0.08	0	C1-metabolism
411.	Glyma12g01291.1	transducin family protein	6	1	0.08	1.09	0.11	0	0.72	0.1	0	0.82	0.37	0	0.95	0.13	0	not assigned
412.	Glyma03g01680.1	NAD dependent malic enzyme 2	4	1	0.19	1.09	0.18	0	1.35	0.21	0	1.59	0.67	0.02	1.32	0.22	0.01	TCA cycle
413.	Glyma08g15960.5	beta glucosidase 17	4	1	0.05	1.09	0.22	0.01	0.77	0.25	0.04	0.32	0.48	0.03	0.9	0.21	0	misc
414.	Glyma08g05470.1	TCP 1/cpn60 chaperonin family protein	12	1	0.08	1.09	0.07	0	1.04	0.09	0.05	4.46	0.35	0	1.12	0.08	0	protein
415.	Glyma05g25970.1	3 ketoacyl acyl carrier protein synthase I	4	1	0.11	1.08	0.1	0.03	1.11	0.11	0	0.39	0.2	0	1.13	0.17	0.01	lipid metabolism
416.	Glyma17g35720.1	Granulin repeat cysteine protease family protein	6	1	0.07	1.08	0.11	0	1.53	0.12	0	5.17	0.41	0.01	1.01	0.12	0	protein
417.	Glyma19g27380.2	phosphate transporter 3;1	7	1	0.11	1.08	0.12	0	3.21	0.1	0	7.21	0.43	0	2.9	0.13	0	transport
418.	Glyma07g03930.1	Dihydrolipoamide acetyltransferase long form protein	6	1	0.1	1.08	0.15	0.01	0.65	0.11	0	1.95	0.44	0.04	0.83	0.17	0	TCA cycle
419.	Glyma13g06040.1	Glycosyl transferase family 35	19	1	0.06	1.08	0.08	0	1.21	0.06	0	7.85	0.26	0.02	1.19	0.08	0.01	major CHO metabolism
420.	Glyma05g23230.1	tubulin alpha 4 chain	14	1	0.02	1.08	0.05	0	1.24	0.05	0	42.63	0.22	0	1.22	0.06	0	cell
421.	Glyma05g02910.1	MA3 domain containing protein	7	1	0.09	1.08	0.08	0	1.04	0.14	0.01	0.52	0.46	0.01	1.12	0.12	0.01	DNA
422.	Glyma11g19070.2	NAD ADP ribosyltransferases	23	1	0.04	1.08	0.05	0	0.85	0.04	0	2.78	0.21	0	0.92	0.06	0	protein
423.	Glyma13g23790.1	formate dehydrogenase	13	1	0.03	1.08	0.09	0	0.93	0.08	0	7.95	0.22	0	0.73	0.09	0	C1-metabolism
424.	Glyma03g40280.1	copper/zinc superoxide dismutase 1	3	1	0.05	1.08	0.17	0	0.4	0.12	0	4.17	0.5	0	2.06	0.31	0	redox
425.	Glyma19g40810.1	S adenosylmethionine synthetase 2	12	1	0.05	1.07	0.07	0	0.88	0.07	0	5.12	0.22	0	0.44	0.06	0	amino acid metabolism
426.	Glyma14g37440.1	glutamine dependent asparagine synthase 1	8	1	0.08	1.07	0.1	0	0.71	0.1	0	6.25	0.42	0	1.03	0.2	0	amino acid metabolism
427.	Glyma07g03490.3	phospholipase D alpha 1	18	1	0.04	1.07	0.05	0	1.12	0.07	0	6.57	0.24	0	1.18	0.08	0	lipid metabolism
428.	Glyma05g33320.1	TUDOR SN protein 1	8	1	0.11	1.07	0.14	0.01	1.02	0.14	0	1.11	0.35	0.04	0.77	0.14	0	RNA
429.	Glyma02g07430.1	ribosomal protein S27	3	1	0.09	1.07	0.14	0	1.01	0.1	0	2.7	0.46	0.01	1.12	0.1	0	protein
430.	Glyma02g37120.1	general regulatory factor 2	8	1	0.18	1.07	0.14	0	0.62	0.15	0	0.57	0.46	0	0.79	0.17	0.01	signaling
431.	Glyma12g09390.1	NAD ADP ribosyltransferases	25	1	0.04	1.07	0.05	0	0.75	0.05	0	3.04	0.22	0	0.75	0.05	0	protein
432.	Glyma08g11480.1	S adenosyl L homocysteine hydrolase	18	1	0.03	1.06	0.05	0	1.47	0.05	0	4.44	0.17	0	1.54	0.06	0	amino acid metabolism
433.	Glyma10g28500.1	S adenosylmethionine synthetase 2	5	1	0.06	1.06	0.08	0	1.22	0.11	0	3.34	0.39	0	0.29	0.08	0	amino acid metabolism
434.	Glyma14g09440.1	Granulin repeat cysteine protease family protein	5	1	0.06	1.06	0.11	0	1.53	0.12	0	5.57	0.4	0.02	1.01	0.11	0	protein
435.	Glyma07g00820.1	heat shock protein 70 family protein	9	1	0.08	1.06	0.1	0	1.03	0.11	0	0.59	0.41	0	0.93	0.14	0.04	stress
436.	Glyma15g06100.1	pyrimidine 2	5	1	0.14	1.05	0.23	0	0.67	0.14	0	0.52	0.77	0.03	0.43	0.22	0.01	nucleotide metabolism
437.	Glyma12g33760.1	ketol acid reductoisomerase	13	1	0.04	1.05	0.07	0	1.04	0.06	0	5.51	0.3	0.01	1.08	0.06	0	amino acid metabolism
438.	Glyma18g12660.1	rhamnose biosynthesis 1	3	1	0.43	1.05	0.44	0.01	0.23	0.64	0.01	0.17	1.2	0.02	0.19	0.57	0.02	cell wall
439.	Glyma08g15680.1	rhamnose biosynthesis 1	4	1	0.13	1.05	0.12	0.01	0.73	0.08	0	23.86	0.5	0	0.5	0.22	0.01	cell wall
440.	Glyma13g36730.1	ketol acid reductoisomerase	13	1	0.04	1.05	0.07	0	1.04	0.06	0	5.55	0.3	0	1.08	0.06	0	amino acid metabolism
441.	Glyma10g41330.1	ATP synthase alpha/beta family protein	20	1	0.02	1.05	0.04	0	1.26	0.04	0	25.71	0.18	0	1.51	0.05	0	mito. ETC
442.	Glyma03g05135.1	Phosphoglucomutase	4	1	0.09	1.05	0.1	0	0.85	0.07	0	1.18	0.42	0.02	1.63	0.14	0.01	glycolysis
443.	Glyma15g27510.3	rhamnose biosynthesis 1	5	1	0.13	1.05	0.12	0.01	0.73	0.08	0	22.77	0.49	0	0.52	0.22	0.02	cell wall
444.	Glyma19g44540.1	Eukaryotic aspartyl protease family protein	7	1	0.06	1.04	0.12	0	0.82	0.11	0	2.95	0.44	0	1.05	0.17	0	protein
445.	Glyma08g22600.1	phospholipase D alpha 1	22	1	0.04	1.04	0.05	0	1.04	0.06	0	4.85	0.21	0	1.18	0.08	0	lipid metabolism
446.	Glyma11g27480.1	glutamine dependent asparagine synthase 1	8	1	0.07	1.04	0.09	0	0.75	0.1	0	3.11	0.28	0	1.02	0.19	0	amino acid metabolism
447.	Glyma20g25920.1	ATP synthase alpha/beta family protein	21	1	0.02	1.04	0.04	0	1.25	0.04	0	27.83	0.19	0	1.55	0.05	0	mito. ETC
448.	Glyma08g05350.1	26S proteasome regulatory complex	13	1	0.09	1.04	0.1	0	1.89	0.12	0	6.71	0.27	0	1.3	0.13	0	protein
449.	Glyma13g42360.1	eif4a 2	12	1	0.05	1.04	0.07	0	1.77	0.08	0	12.1	0.3	0.01	1.26	0.09	0	protein
450.	Glyma16g04950.1	xyloglucan endotransglucosylase/hydrolase 5	7	1	0.12	1.03	0.11	0	0.99	0.17	0	0.12	0.52	0	0.86	0.11	0	cell wall
451.	Glyma15g01470.1	pleiotropic drug resistance 12	7	1	0.11	1.03	0.12	0	1.02	0.16	0	1.25	0.44	0.02	1.36	0.1	0	transport
452.	Glyma12g04820.1	coatomer gamma 2 subunit putative	14	1	0.05	1.03	0.06	0	1.02	0.08	0	1.45	0.28	0	1.1	0.08	0	cell
453.	Glyma11g04750.1	tubulin alpha 2 chain	12	1	0.06	1.03	0.05	0	1.12	0.05	0	55.22	0.28	0	1.14	0.07	0	cell
454.	Glyma11g12610.1	coatomer gamma 2 subunit putative	13	1	0.05	1.03	0.06	0	1.02	0.08	0	1.42	0.28	0	1.1	0.08	0	cell
455.	Glyma19g03490.1	Glycosyl transferase family 35	17	1	0.07	1.02	0.08	0.01	1.16	0.07	0	9.08	0.28	0	1.23	0.1	0	major CHO metabolism
456.	Glyma09g36050.1	transducin family protein	8	1	0.08	1.02	0.1	0	0.72	0.09	0	0.77	0.35	0	0.91	0.11	0	not assigned
457.	Glyma11g34241.1	purine biosynthesis 4	2	1	0.28	1.02	0.23	0	1.09	0.27	0.01	0.59	0.84	0.05	1.06	0.26	0.03	nucleotide metabolism
458.	Glyma07g00950.1	eif4a 2	13	1	0.05	1.02	0.07	0	1.74	0.08	0	10.4	0.28	0	1.26	0.09	0	protein
459.	Glyma02g02560.1	N.D.*	4	1	0.16	1.02	0.14	0	1.06	0.15	0	1.33	0.33	0	0.9	0.2	0	not assigned
460.	Glyma13g36670.1	phosphoenolpyruvate carboxylase 1	10	1	0.04	1.01	0.06	0	0.87	0.08	0	4.87	0.28	0.02	1.05	0.08	0	glycolysis
461.	Glyma18g52430.2	2 oxoglutarate dehydrogenase	21	1	0.03	1.01	0.04	0	1.53	0.05	0	2.52	0.21	0	1.03	0.05	0	TCA cycle
462.	Glyma13g16570.1	eukaryotic translation initiation factor 4A1	14	1	0.05	1.01	0.07	0	1.79	0.08	0	20.84	0.3	0	1.28	0.08	0	protein
463.	Glyma03g38190.3	S adenosylmethionine synthetase 1	11	1	0.05	1.01	0.07	0	0.8	0.07	0	5.32	0.22	0	0.37	0.07	0	amino acid metabolism
464.	Glyma05g10100.1	peptidyl prolyl cis trans isomerase	4	1	0.07	1.01	0.14	0.02	1.09	0.17	0.01	0.69	0.71	0.02	0.85	0.11	0.02	cell
465.	Glyma04g05580.1	eukaryotic translation initiation factor 4A1	14	1	0.05	1	0.07	0	1.8	0.08	0	20.29	0.3	0	1.25	0.08	0	protein
466.	Glyma13g04050.1	Glutathione S transferase C terminal like	9	1	0.04	1	0.06	0	0.91	0.06	0	10.68	0.31	0.04	0.88	0.08	0	protein
467.	Glyma08g21410.1	HAD superfamily subfamily IIIB acid phosphatase	8	1	0.1	1	0.1	0	1.29	0.16	0	2.56	0.35	0	1.02	0.15	0	misc
468.	Glyma09g07530.4	eukaryotic translation initiation factor 4A1	15	1	0.05	1	0.07	0	1.76	0.08	0	18.01	0.28	0	1.25	0.08	0	protein
469.	Glyma05g34070.1	receptor for activated C kinase 1C	13	1	0.06	1	0.05	0	1.95	0.06	0	8.52	0.21	0	1.23	0.07	0	protein
470.	Glyma16g00590.1	Dihydrolipoamide acetyltransferase long form protein	6	1	0.08	0.99	0.14	0	0.71	0.17	0	2.76	0.48	0	0.65	0.11	0	TCA cycle
471.	Glyma12g33820.1	phosphoenolpyruvate carboxylase 2	11	1	0.04	0.99	0.05	0	0.87	0.08	0	4.76	0.28	0.01	1.04	0.07	0	glycolysis
472.	Glyma18g04070.1	purine biosynthesis 4	3	1	0.23	0.99	0.22	0	0.92	0.19	0.01	0.46	0.5	0.02	0.94	0.2	0.02	nucleotide metabolism
473.	Glyma13g42270.1	Pyridoxal 5	4	1	0.09	0.99	0.1	0	3.25	0.11	0	10.44	0.4	0.04	3.38	0.1	0.01	amino acid metabolism
474.	Glyma07g37240.2	MLP like protein 423	5	1	0.12	0.99	0.12	0	2.31	0.25	0	4.35	0.44	0	1.52	0.28	0.01	stress
475.	Glyma07g26550.2	heat shock protein 70	3	1	0.1	0.99	0.09	0	0.97	0.11	0.02	19.84	0.57	0.05	1.01	0.13	0.02	stress
476.	Glyma03g40680.1	NAD(P) linked oxidoreductase superfamily protein	3	1	0.14	0.98	0.19	0	0.94	0.17	0	2.21	0.61	0.03	0.98	0.17	0	hormone metabolism
477.	Glyma17g06110.1	eif4a 2	13	1	0.07	0.98	0.07	0	1.72	0.09	0	18.24	0.31	0	1.14	0.09	0	protein
478.	Glyma05g34320.1	26S proteasome regulatory complex	13	1	0.06	0.98	0.05	0	1.63	0.09	0	6.69	0.27	0	1.22	0.09	0	protein
479.	Glyma09g32430.1	Enoyl CoA hydratase/isomerase family	9	1	0.09	0.98	0.12	0	1.5	0.11	0	0.64	0.39	0.05	0.74	0.16	0	lipid metabolism
480.	Glyma01g00730.5	S adenosyl L methionine dependent methyltransferases superfamily protein	7	1	0.09	0.98	0.12	0	0.86	0.16	0	2.7	0.46	0	0.85	0.1	0	secondary metabolism
481.	Glyma14g09300.1	poly(A) binding protein 2	4	1	0.14	0.98	0.21	0.01	0.97	0.17	0.01	21.36	0.71	0.01	0.86	0.2	0.01	RNA
482.	Glyma14g05520.1	PDI like 2 2	7	1	0.06	0.98	0.14	0	0.99	0.08	0	1.26	0.41	0	0.86	0.17	0	redox
483.	Glyma06g11940.1	Ribosomal protein S3Ae	6	1	0.14	0.97	0.14	0	0.88	0.13	0	18.57	0.45	0.04	1.43	0.13	0	protein
484.	Glyma13g17610.1	HOPM interactor 7	8	1	0.04	0.97	0.13	0.02	1.43	0.1	0	0.44	0.47	0	0.84	0.19	0	signaling
485.	Glyma13g18730.1	ATP citrate lyase family protein	13	1	0.04	0.97	0.07	0	1.14	0.05	0	2.58	0.29	0	1.17	0.06	0	TCA cycle
486.	Glyma11g33560.1	glutamine synthase clone R1	7	1	0.08	0.97	0.11	0	0.99	0.13	0	4.83	0.35	0.03	1.23	0.14	0	N-metabolism
487.	Glyma07g01720.1	Insulinase protein	10	1	0.01	0.97	0.04	0	1.36	0.04	0	0.76	0.32	0	1.16	0.08	0	protein
488.	Glyma09g37450.1	Galactose mutarotase like superfamily protein	5	1	0.09	0.97	0.11	0	0.89	0.13	0	0.43	0.42	0	0.71	0.1	0	minor CHO metabolism
489.	Glyma05g34900.1	arginosuccinate synthase family	2	1	0.13	0.96	0.13	0	1.01	0.16	0	5.3	0.7	0.01	0.78	0.17	0	amino acid metabolism
490.	Glyma12g10580.1	aconitase 3	9	1	0.02	0.96	0.06	0	1	0.07	0	10.41	0.3	0	1.24	0.09	0	TCA cycle
491.	Glyma20g33270.1	Coatomer alpha subunit	13	1	0.06	0.96	0.09	0	0.91	0.07	0	0.85	0.26	0	0.89	0.08	0	cell
492.	Glyma10g25630.1	heat shock protein 60	16	1	0.05	0.96	0.07	0	1.18	0.08	0	9.98	0.25	0.04	1.16	0.09	0.03	protein
493.	Glyma07g16521.1	acetyl CoA carboxylase 2	2	1	0.01	0.96	0.17	0.01	1.34	0.11	0	0.25	1.06	0.02	1.16	0.15	0.01	lipid metabolism
494.	Glyma20g19980.1	heat shock protein 60	16	1	0.05	0.96	0.08	0	1.19	0.08	0	10.53	0.26	0.03	1.16	0.09	0.03	protein
495.	Glyma11g06720.1	Clathrin heavy chain	16	1	0.05	0.96	0.08	0	1.16	0.09	0	2.76	0.23	0	1.45	0.08	0	cell
496.	Glyma02g40806.1	UDP glucose pyrophosphorylase 2	15	1	0.09	0.95	0.09	0	0.95	0.09	0	2.93	0.28	0	0.68	0.09	0	glycolysis
497.	Glyma18g02820.1	Eukaryotic translation initiation factor 2 subunit 1	5	1	0.09	0.95	0.07	0	1.01	0.07	0	4.93	0.49	0.03	0.98	0.1	0.03	protein
498.	Glyma12g30520.1	Adaptor protein complex AP2 alpha subunit	6	1	0.13	0.95	0.13	0	1.27	0.16	0	0.58	0.41	0.01	1.23	0.15	0	cell
499.	Glyma03g39210.1	importin alpha isoform 2	11	1	0.04	0.95	0.07	0.01	1.32	0.09	0	7.63	0.31	0	1.67	0.09	0	protein
500.	Glyma12g07780.3	ascorbate peroxidase 1	8	1	0.11	0.95	0.13	0	0.85	0.18	0	4.85	0.39	0.01	0.93	0.15	0	redox
501.	Glyma06g43050.1	phosphoenolpyruvate carboxylase 1	13	1	0.03	0.95	0.05	0	0.83	0.07	0	4.52	0.28	0.01	0.98	0.07	0	glycolysis
502.	Glyma01g44700.2	Ribosomal protein S3Ae	9	1	0.12	0.95	0.13	0	0.86	0.11	0	12.44	0.36	0.03	1.42	0.13	0	protein
503.	Glyma04g38000.1	calnexin 1	9	1	0.09	0.94	0.08	0	0.81	0.11	0	6.68	0.4	0.03	0.98	0.13	0	signaling
504.	Glyma01g38580.1	Clathrin heavy chain	16	1	0.05	0.94	0.08	0	1.14	0.09	0	2.66	0.23	0	1.43	0.08	0	cell
505.	Glyma12g30800.3	60S acidic ribosomal protein family	3	1	0.08	0.94	0.11	0	0.84	0.09	0	2.63	0.34	0	0.8	0.14	0	protein
506.	Glyma06g08260.1	N terminal nucleophile aminohydrolases superfamily	8	1	0.1	0.94	0.11	0	2.15	0.11	0	2.92	0.34	0	1.11	0.15	0	protein
507.	Glyma07g11890.1	pyrimidine 1	7	1	0.05	0.94	0.1	0	1.1	0.06	0	1.41	0.27	0.01	0.86	0.13	0	nucleotide metabolism
508.	Glyma19g41770.1	importin alpha isoform 2	12	1	0.04	0.94	0.06	0	1.31	0.08	0	7.83	0.26	0	1.51	0.07	0	protein
509.	Glyma06g46190.2	aconitase 3	11	1	0.02	0.94	0.06	0	1	0.07	0	9.24	0.28	0	1.24	0.09	0	TCA cycle
510.	Glyma10g44010.1	10 formyltetrahydrofolate synthetase	13	1	0.02	0.93	0.05	0	0.86	0.07	0	5.19	0.3	0	1.57	0.1	0	C1-metabolism
511.	Glyma20g32030.1	phosphoglucomutase	6	1	0.14	0.93	0.16	0	0.99	0.17	0	0.3	0.48	0	0.75	0.2	0	glycolysis
512.	Glyma02g46200.1	Dihydrolipoamide succinyltransferase	7	1	0.08	0.93	0.15	0	0.92	0.1	0	1.48	0.47	0.02	1.06	0.15	0	not assigned
513.	Glyma11g35600.1	Eukaryotic translation initiation factor 2 subunit 1	4	1	0.09	0.93	0.07	0	0.99	0.07	0	5.98	0.56	0.02	0.96	0.11	0.02	protein
514.	Glyma08g12200.1	Mitochondrial substrate carrier family protein	7	1	0.02	0.92	0.09	0	1.2	0.06	0	10.71	0.4	0.04	1.07	0.15	0.01	transport
515.	Glyma02g10470.1	2 oxoglutarate dehydrogenase E1 component	20	1	0.03	0.92	0.04	0	0.97	0.05	0	2.45	0.23	0	1.05	0.05	0	TCA cycle
516.	Glyma02g13330.1	reversibly glycosylated polypeptide 3	12	1	0.07	0.92	0.06	0	0.85	0.1	0	8.29	0.32	0	1.14	0.11	0	cell wall
517.	Glyma20g38320.4	importin alpha isoform 1	15	1	0.05	0.92	0.06	0	1.46	0.09	0	4.84	0.21	0	1.58	0.07	0	protein
518.	Glyma20g38740.1	10 formyltetrahydrofolate synthetase	16	1	0.02	0.92	0.05	0	0.82	0.07	0	5.45	0.29	0	1.54	0.09	0	C1-metabolism
519.	Glyma10g33350.2	peroxygenase 2	3	1	0.2	0.92	0.15	0.01	0.52	0.25	0.01	1.67	0.63	0.04	0.9	0.18	0.01	development
520.	Glyma04g40540.1	nascent polypeptide associated complex subunit alpha	5	1	0.11	0.92	0.16	0	0.77	0.12	0	3.98	0.54	0	1.12	0.19	0	protein
521.	Glyma19g22730.1	Cytosol aminopeptidase family protein	18	1	0.04	0.91	0.05	0	2.36	0.07	0	14.61	0.25	0	1.35	0.08	0.02	protein
522.	Glyma12g24190.1	Aldolase superfamily protein	6	1	0.1	0.91	0.09	0	0.86	0.08	0	5.68	0.4	0	1.16	0.11	0	photosynthesis
523.	Glyma10g29000.1	importin alpha isoform 1	14	1	0.05	0.91	0.06	0	1.4	0.09	0	4.91	0.22	0	1.54	0.07	0	protein
524.	Glyma12g02790.2	rotamase CYP 3	7	1	0.06	0.91	0.05	0	1.1	0.08	0	8.67	0.24	0	0.97	0.09	0	cell
525.	Glyma10g33680.1	heat shock protein 60	19	1	0.05	0.91	0.07	0	1.31	0.07	0	10.11	0.25	0.03	1.14	0.07	0.01	protein
526.	Glyma04g01690.1	Ribophorin I	7	1	0.13	0.9	0.11	0	0.95	0.09	0	0.97	0.47	0	0.76	0.11	0	protein
527.	Glyma02g36680.1	MIF4G domain containing protein	11	1	0.08	0.9	0.12	0	0.99	0.1	0	2.52	0.35	0.01	0.66	0.12	0	protein
528.	Glyma07g37270.1	MLP like protein 423	6	1	0.12	0.9	0.11	0	1.83	0.22	0	3.54	0.39	0	0.89	0.21	0	stress
529.	Glyma02g01750.2	thioredoxin family protein	6	1	0.07	0.9	0.13	0	0.47	0.06	0	1.85	0.32	0.02	0.85	0.11	0	redox
530.	Glyma10g34310.1	Coatomer alpha subunit	16	1	0.06	0.9	0.08	0	0.87	0.07	0	1.03	0.23	0	0.87	0.07	0	cell
531.	Glyma12g04290.1	Coatomer alpha subunit	11	1	0.08	0.9	0.1	0	0.86	0.09	0	0.93	0.28	0	0.98	0.12	0	cell
532.	Glyma14g37510.1	Clathrin heavy chain	13	1	0.06	0.9	0.1	0	1.13	0.11	0	2.74	0.28	0	1.41	0.09	0	cell
533.	Glyma04g11550.1	acetyl CoA carboxylase 1	20	1	0.01	0.9	0.05	0	1.05	0.04	0	1.55	0.26	0	1.17	0.05	0	lipid metabolism
534.	Glyma04g07350.1	RAN GTPase 3	5	1	0.1	0.9	0.13	0.01	0.83	0.11	0	16.21	0.5	0.01	1.08	0.16	0	signaling
535.	Glyma02g43930.1	ubiquitin specific protease 12	4	1	0.17	0.9	0.19	0	1.44	0.2	0	2.2	0.56	0.04	0.79	0.29	0	protein
536.	Glyma07g06071.1	cellular apoptosis susceptibility protein putative	3	1	0.21	0.9	0.2	0	0.97	0.27	0	0.23	0.75	0.01	0.65	0.33	0.03	protein
537.	Glyma20g28780.3	Ribosomal protein S3Ae	9	1	0.13	0.9	0.13	0.01	0.97	0.12	0	14.39	0.39	0.05	1.44	0.13	0.01	protein
538.	Glyma19g36990.2	triosephosphate isomerase	4	1	0.05	0.89	0.04	0	1.16	0.1	0	37.16	0.59	0.01	2.2	0.11	0	glycolysis
539.	Glyma02g04090.1	Ribosomal protein S27a	7	1	0.03	0.89	0.07	0	0.76	0.07	0	3.19	0.28	0	0.81	0.1	0	protein
540.	Glyma04g08200.1	N terminal nucleophile aminohydrolases superfamily	8	1	0.12	0.89	0.11	0	0.79	0.14	0	3.98	0.43	0.01	0.94	0.23	0	protein
541.	Glyma05g29050.1	Mitochondrial substrate carrier family protein	7	1	0.02	0.89	0.08	0	1.17	0.06	0	10.43	0.41	0.01	1.01	0.15	0.01	transport
542.	Glyma01g07930.1	reversibly glycosylated polypeptide 3	12	1	0.06	0.89	0.06	0	0.67	0.09	0	7.51	0.33	0	1.26	0.12	0	cell wall
543.	Glyma10g01820.1	thioredoxin family protein	6	1	0.07	0.89	0.13	0	0.45	0.06	0	2.6	0.32	0.01	0.86	0.11	0	redox
544.	Glyma10g35490.1	phosphoglucosamine mutase family protein	4	1	0.14	0.89	0.17	0	0.99	0.17	0	0.35	0.55	0	0.77	0.2	0.01	glycolysis
545.	Glyma03g34300.1	triosephosphate isomerase	5	1	0.05	0.89	0.04	0	1.09	0.09	0	33.34	0.56	0	2.1	0.1	0	glycolysis
546.	Glyma14g02530.1	Dihydrolipoamide succinyltransferase	6	1	0.08	0.89	0.17	0	0.93	0.11	0	1.54	0.53	0.01	1.06	0.15	0	not assigned
547.	Glyma17g08030.1	MIF4G domain containing protein	12	1	0.08	0.89	0.12	0	0.98	0.1	0	2.48	0.34	0.01	0.67	0.12	0	protein
548.	Glyma11g35460.1	Clathrin heavy chain	28	1	0.05	0.89	0.06	0	1.14	0.07	0	2.39	0.19	0	1.23	0.06	0	cell
549.	Glyma06g01790.1	Ribophorin I	7	1	0.14	0.89	0.11	0	0.95	0.1	0	0.71	0.4	0	0.72	0.1	0	protein
550.	Glyma05g33330.1	calnexin 1	11	1	0.09	0.89	0.11	0	0.97	0.13	0	3.9	0.33	0	0.93	0.14	0	signaling
551.	Glyma08g10250.1	Aldolase type TIM barrel family protein	8	1	0.05	0.88	0.09	0	1.13	0.1	0.01	5.05	0.37	0.04	1.29	0.13	0.01	photosynthesis
552.	Glyma19g01200.1	formate dehydrogenase	9	1	0.07	0.88	0.11	0	1.13	0.12	0	14.77	0.41	0	0.82	0.13	0	C1-metabolism
553.	Glyma06g11120.1	acetyl CoA carboxylase 1	19	1	0.01	0.88	0.05	0	1.03	0.04	0	1.57	0.26	0	1.15	0.05	0	lipid metabolism
554.	Glyma02g39360.1	Clathrin heavy chain	15	1	0.06	0.88	0.09	0	1.15	0.11	0	2.04	0.27	0	1.47	0.1	0	cell
555.	Glyma06g35680.1	ARM repeat superfamily protein	5	1	0.06	0.87	0.12	0	1.14	0.11	0	1.79	0.33	0.05	1.23	0.13	0	protein
556.	Glyma14g06340.1	Clathrin heavy chain	29	1	0.05	0.87	0.06	0	1.03	0.07	0	3.53	0.2	0	1.25	0.06	0	cell
557.	Glyma04g40550.1	nascent polypeptide associated complex subunit alpha	7	1	0.07	0.87	0.14	0	0.72	0.11	0	3.34	0.49	0	1.07	0.18	0	protein
558.	Glyma20g33910.1	heat shock protein 60	18	1	0.05	0.87	0.07	0	1.28	0.07	0	10.51	0.25	0.01	1.05	0.07	0.03	protein
559.	Glyma02g42560.1	Clathrin heavy chain	30	1	0.05	0.87	0.06	0	1.03	0.07	0	3.49	0.2	0	1.25	0.06	0	cell
560.	Glyma06g17060.1	calnexin 1	10	1	0.11	0.87	0.13	0	0.71	0.12	0	5.99	0.43	0.02	0.9	0.14	0	signaling
561.	Glyma11g29302.1	ubiquitin activating enzyme 1	14	1	0.05	0.86	0.06	0	1.05	0.09	0	1.11	0.33	0.04	0.91	0.1	0	protein
562.	Glyma15g15370.1	beta xylosidase 1	7	1	0.23	0.86	0.23	0.02	0.49	0.29	0	0.43	0.74	0	0.51	0.23	0	cell wall
563.	Glyma18g06620.1	ubiquitin activating enzyme 1	15	1	0.05	0.86	0.06	0	1.02	0.08	0	0.99	0.3	0	0.91	0.09	0	protein
564.	Glyma20g24400.1	GHMP kinase family protein	6	1	0.11	0.86	0.1	0	0.78	0.1	0	0.52	0.32	0	0.93	0.17	0	secondary metabolism
565.	Glyma08g31890.1	alpha xylosidase 1	8	1	0.1	0.86	0.08	0	0.84	0.1	0	2.67	0.32	0.01	1.12	0.15	0	misc
566.	Glyma03g41210.1	rotamase cyclophilin 2	3	1	0.17	0.86	0.28	0.04	0.55	0.26	0.03	0.2	0.67	0	0.61	0.18	0	cell
567.	Glyma07g33950.1	Leucine rich repeat family protein	6	1	0.12	0.85	0.11	0	0.74	0.15	0	0.97	0.49	0	0.77	0.14	0.01	not assigned
568.	Glyma18g02960.1	Clathrin heavy chain	29	1	0.04	0.85	0.06	0	1.05	0.07	0	2.7	0.18	0	1.23	0.06	0	cell
569.	Glyma03g39130.1	thioredoxin family protein	5	1	0.07	0.85	0.14	0	0.45	0.07	0	3.59	0.39	0.02	0.85	0.12	0	redox
570.	Glyma10g13840.1	10 formyltetrahydrofolate synthetase	6	1	0.02	0.85	0.07	0	0.74	0.08	0	5.71	0.42	0.04	2.17	0.13	0	C1-metabolism
571.	Glyma06g14250.1	nascent polypeptide associated complex	7	1	0.07	0.85	0.13	0	0.71	0.11	0	3.37	0.49	0	1.02	0.18	0	protein
572.	Glyma03g29560.1	adenylosuccinate synthase	5	1	0.06	0.84	0.05	0	0.77	0.09	0	2.2	0.54	0.01	0.62	0.14	0	nucleotide metabolism
573.	Glyma13g39490.2	60S acidic ribosomal protein family	2	1	0.09	0.84	0.13	0	0.75	0.1	0	2.63	0.36	0	0.66	0.16	0	protein
574.	Glyma03g00470.1	translation initiation factor 3B1	8	1	0.06	0.84	0.09	0	0.88	0.11	0	0.88	0.4	0.04	0.87	0.11	0.02	protein
575.	Glyma07g30460.1	Pyridoxal phosphate dependent transferases superfamily protein	9	1	0.04	0.84	0.05	0	0.94	0.04	0	1.05	0.19	0	0.83	0.07	0	amino acid metabolism
576.	Glyma03g30720.1	GTP binding Elongation factor Tu family protein	10	1	0.07	0.83	0.1	0	0.56	0.11	0	0.94	0.27	0	0.4	0.09	0	protein
577.	Glyma19g32410.1	adenylosuccinate synthase	4	1	0.06	0.83	0.05	0.01	0.75	0.09	0	2.36	0.56	0.01	0.55	0.16	0	nucleotide metabolism
578.	Glyma06g18040.1	Zn dependent exopeptidases superfamily protein	6	1	0.05	0.83	0.09	0.01	0.62	0.1	0	0.81	0.42	0	0.61	0.13	0	protein
579.	Glyma17g29120.1	rhamnose biosynthesis 1	3	1	0.11	0.83	0.1	0	0.73	0.08	0	21.71	0.48	0	0.57	0.25	0	cell wall
580.	Glyma15g42301.1	Citrate synthase family protein	5	1	0.22	0.83	0.19	0	0.98	0.27	0	1.66	0.42	0.04	1.3	0.29	0	TCA cycle
581.	Glyma08g36700.1	ARF GAP domain 8	6	1	0.07	0.83	0.12	0	0.45	0.15	0	0.59	0.41	0	0.5	0.16	0	protein
582.	Glyma14g17880.1	rhamnose biosynthesis 1	4	1	0.11	0.82	0.1	0	0.73	0.08	0	20.51	0.47	0	0.51	0.23	0	cell wall
583.	Glyma04g36940.1	Zn dependent exopeptidases superfamily protein	4	1	0.06	0.82	0.11	0.01	0.56	0.12	0	0.92	0.46	0	0.53	0.15	0	protein
584.	Glyma08g06790.1	Pyridoxal phosphate dependent transferases superfamily protein	10	1	0.04	0.82	0.05	0	0.9	0.04	0	1	0.18	0	0.81	0.07	0	amino acid metabolism
585.	Glyma15g10210.1	Ribosomal protein S11 family protein	6	1	0.14	0.82	0.13	0	0.81	0.16	0	15.36	0.41	0.02	0.86	0.17	0.02	protein
586.	Glyma05g38480.1	phosphate transporter 3;1	3	1	0.17	0.82	0.18	0	0.97	0.16	0	0.64	0.67	0	1.47	0.21	0.03	transport
587.	Glyma15g42900.1	ADP/ATP carrier 2	9	1	0.07	0.82	0.08	0	1.5	0.08	0	25.67	0.33	0.01	1.99	0.09	0.02	transport
588.	Glyma09g02760.1	Ribosomal protein S27a	7	1	0.03	0.82	0.07	0	0.7	0.07	0	2.38	0.28	0	0.74	0.11	0	protein
589.	Glyma08g41220.4	S adenosyl L methionine dependent methyltransferases	4	1	0.1	0.82	0.14	0	0.81	0.22	0	0.57	0.6	0	0.39	0.25	0	stress
590.	Glyma01g20460.1	alpha xylosidase 1	14	1	0.02	0.82	0.06	0	0.8	0.07	0	2.1	0.27	0	0.93	0.08	0	misc
591.	Glyma08g47890.1	glycyl tRNA synthetase	10	1	0.08	0.82	0.09	0	0.65	0.1	0	1.58	0.41	0	0.6	0.1	0	protein
592.	Glyma05g27090.1	Protein of unknown function	5	1	0.09	0.82	0.11	0	0.9	0.13	0	14.29	0.44	0	0.88	0.11	0	not assigned
593.	Glyma13g39600.1	serine carboxypeptidase like 51	6	1	0.18	0.82	0.13	0	1.17	0.16	0.01	2.78	0.46	0	0.77	0.19	0.04	protein
594.	Glyma11g33160.1	UDP glucose pyrophosphorylase 2	14	1	0.07	0.81	0.08	0	0.92	0.08	0	3.78	0.29	0	1.2	0.1	0	glycolysis
595.	Glyma10g42630.1	GHMP kinase family protein	5	1	0.11	0.81	0.1	0	0.67	0.1	0	0.51	0.33	0	0.91	0.17	0	secondary metabolism
596.	Glyma15g10910.1	GTP binding Elongation factor Tu family protein	2	1	0.13	0.81	0.17	0.05	0.47	0.25	0	0.54	0.38	0	0.67	0.26	0	protein
597.	Glyma11g12080.1	Coatomer alpha subunit	11	1	0.08	0.81	0.1	0	0.88	0.09	0	1.6	0.27	0	1.03	0.12	0	cell
598.	Glyma06g09890.2	G box regulating factor 6	7	1	0.28	0.81	0.27	0	1.11	0.2	0	0.16	0.46	0.02	0.57	0.34	0.01	signaling
599.	Glyma07g05580.3	UDP Glycosyltransferase superfamily protein	6	1	0.1	0.81	0.13	0	0.67	0.12	0	0.19	0.48	0	0.5	0.14	0	major CHO metabolism
600.	Glyma06g01520.1	coatomer gamma 2 subunit putative	9	1	0.07	0.81	0.12	0	1.17	0.13	0	1.02	0.35	0	1	0.13	0	cell
601.	Glyma10g04480.1	ATP citrate lyase family protein	10	1	0.04	0.81	0.07	0	1.11	0.06	0	0.77	0.28	0	1.16	0.07	0	TCA cycle
602.	Glyma02g04120.1	ATP citrate lyase A 1	6	1	0.03	0.8	0.04	0	0.87	0.06	0	3	0.31	0	0.82	0.06	0	TCA cycle
603.	Glyma13g28840.1	Ribosomal protein S11 family protein	7	1	0.14	0.8	0.13	0	0.78	0.15	0	14.8	0.41	0.02	0.85	0.17	0.03	protein
604.	Glyma13g27340.2	ADP/ATP carrier 2	6	1	0.08	0.8	0.09	0	1.66	0.09	0	23.77	0.36	0.02	2.3	0.11	0.02	transport
605.	Glyma04g32950.2	eukaryotic elongation factor 5A 1	6	1	0.1	0.8	0.14	0	0.78	0.19	0	6.56	0.35	0	1.28	0.22	0	protein
606.	Glyma19g03410.1	P loop containing nucleoside triphosphate hydrolases	3	1	0.18	0.79	0.18	0.05	0.75	0.29	0.04	33.91	0.65	0.02	0.71	0.36	0.04	DNA
607.	Glyma11g36670.1	selenium binding protein 1	9	1	0.07	0.79	0.1	0	0.73	0.13	0	12.73	0.37	0	0.6	0.13	0	metal handling
608.	Glyma08g39110.1	Pyruvate phosphate dikinase PEP	7	1	0.12	0.79	0.12	0.01	0.82	0.14	0	0.95	0.5	0	1	0.11	0	major CHO metabolism
609.	Glyma10g34970.1	phosphoenolpyruvate carboxylase 4	7	1	0.14	0.79	0.12	0	0.82	0.13	0	1.17	0.51	0.01	1.04	0.14	0	glycolysis
610.	Glyma20g25790.1	Aldolase superfamily protein	7	1	0.05	0.79	0.05	0	0.78	0.06	0	4.86	0.36	0	1.04	0.09	0	photosynthesis
611.	Glyma06g14260.1	nascent polypeptide associated complex	5	1	0.12	0.79	0.19	0	0.5	0.13	0	3.03	0.55	0	0.99	0.25	0	protein
612.	Glyma12g04990.1	transducin family protein	4	1	0.05	0.79	0.15	0.02	0.73	0.17	0.01	2.04	0.52	0.03	0.73	0.13	0.04	lipid metabolism
613.	Glyma12g29550.1	PDI like 1 4	8	1	0.1	0.79	0.11	0	0.76	0.1	0	1.28	0.37	0	0.74	0.14	0	redox
614.	Glyma09g00711.1	Glycine cleavage T protein family	6	1	0.12	0.79	0.18	0.01	0.87	0.27	0.01	2.32	0.49	0	1.09	0.19	0	photosynthesis
615.	Glyma18g42325.1	acetyl Co enzyme a carboxylase carboxyltransferase alpha subunit	7	1	0.11	0.79	0.11	0	0.65	0.16	0	0.44	0.44	0.02	0.69	0.13	0	lipid metabolism
616.	Glyma05g04822.1	rhamnose biosynthesis 1	4	1	0.11	0.79	0.09	0	0.66	0.07	0	21.8	0.48	0	0.46	0.2	0	cell wall
617.	Glyma08g16420.1	ADP/ATP carrier 2	9	1	0.07	0.79	0.08	0	1.41	0.07	0	22.01	0.32	0.01	1.91	0.09	0.01	transport
618.	Glyma12g36290.1	rhamnose biosynthesis 1	7	1	0.1	0.78	0.09	0	0.66	0.07	0	19.06	0.45	0	0.47	0.19	0	cell wall
619.	Glyma13g28160.1	GTP binding Elongation factor Tu family protein	3	1	0.11	0.78	0.15	0.02	0.43	0.2	0	0.49	0.35	0	0.38	0.14	0	protein
620.	Glyma08g21530.1	NADP malic enzyme 4	3	1	0.12	0.78	0.25	0	0.8	0.29	0	13.95	0.7	0	0.69	0.26	0	TCA cycle
621.	Glyma20g37670.1	NAD(P) binding Rossmann fold superfamily protein	11	1	0.09	0.78	0.11	0	0.6	0.1	0	6.52	0.27	0	0.66	0.16	0	misc
622.	Glyma01g12340.3	ARF GAP domain 8	4	1	0.12	0.78	0.18	0.04	0.49	0.17	0	0.3	0.55	0	0.52	0.18	0	protein
623.	Glyma10g02290.1	NAD(P) binding Rossmann fold superfamily protein	4	1	0.15	0.78	0.16	0.03	0.51	0.18	0	0.67	0.41	0	0.45	0.14	0	cell wall
624.	Glyma10g41450.1	Aldolase superfamily protein	8	1	0.05	0.78	0.05	0	0.77	0.06	0	4.56	0.35	0	1.02	0.09	0	photosynthesis
625.	Glyma17g02260.1	Copper amine oxidase family protein	22	1	0.04	0.78	0.05	0	0.71	0.06	0	13.76	0.17	0	0.79	0.05	0	misc
626.	Glyma08g00920.1	calnexin 1	10	1	0.1	0.78	0.12	0	0.84	0.14	0	5.17	0.39	0	0.87	0.15	0	signaling
627.	Glyma16g33723.1	Kunitz family trypsin and protease inhibitor protein	6	1	0.1	0.77	0.13	0	0.74	0.17	0	34.28	0.33	0	0.52	0.17	0	stress
628.	Glyma04g38630.1	Glycosyl hydrolases family 31 protein	6	1	0.05	0.77	0.09	0	0.65	0.11	0	2.34	0.46	0	0.51	0.1	0	misc
629.	Glyma11g12505.1	cold circadian rhythm and RNA binding 2	6	1	0.13	0.77	0.12	0	1.06	0.09	0	1.2	0.38	0	0.78	0.16	0	RNA
630.	Glyma04g38870.1	S adenosyl L methionine dependent methyltransferases	3	1	0.08	0.77	0.08	0	0.61	0.06	0	0.41	0.39	0	0.69	0.1	0	stress
631.	Glyma03g25820.1	Nucleoside diphosphate kinase family protein	4	1	0.12	0.77	0.11	0	0.76	0.2	0	69.81	0.53	0.01	12.07	0.27	0.01	nucleotide metabolism
632.	Glyma09g30370.1	glutamine synthase clone R1	8	1	0.09	0.76	0.09	0	0.69	0.09	0	2.87	0.42	0	0.85	0.12	0	N-metabolism
633.	Glyma16g05530.1	translocon associated protein beta family protein	3	1	0.12	0.76	0.15	0	0.53	0.17	0	10.23	0.54	0	0.74	0.1	0	not assigned
634.	Glyma02g02170.1	NAD(P) binding Rossmann fold superfamily protein	3	1	0.15	0.76	0.16	0.01	0.5	0.18	0	0.69	0.42	0	0.46	0.15	0	cell wall
635.	Glyma16g02665.1	cellular apoptosis susceptibility protein	5	1	0.17	0.76	0.15	0	0.77	0.21	0	0.43	0.59	0	0.61	0.22	0.01	protein
636.	Glyma11g17930.1	DNAJ homologue 2	8	1	0.09	0.76	0.16	0	0.36	0.16	0	0.62	0.41	0	0.4	0.12	0	stress
637.	Glyma07g13710.1	Nucleoside diphosphate kinase family protein	5	1	0.12	0.76	0.11	0	0.73	0.2	0	58.1	0.48	0	9.95	0.25	0	nucleotide metabolism
638.	Glyma15g01120.2	phospholipase D alpha 1	3	1	0.08	0.75	0.08	0	0.88	0.13	0	1.84	0.56	0.03	0.97	0.17	0.01	lipid metabolism
639.	Glyma12g08410.2	ATPase AAA type CDC48 protein	10	1	0.1	0.75	0.09	0	0.99	0.1	0	2.26	0.31	0	0.58	0.09	0	cell
640.	Glyma02g26840.1	ribosomal protein 5B	6	1	0.16	0.75	0.14	0	0.8	0.24	0	2.58	0.27	0	0.91	0.23	0	protein
641.	Glyma14g13480.1	aspartate aminotransferase 5	8	1	0.08	0.75	0.14	0	0.51	0.12	0	1.53	0.37	0	0.63	0.14	0	amino acid metabolism
642.	Glyma01g42450.1	hydroxymethylglutaryl CoA synthase	3	1	0.12	0.75	0.14	0	0.7	0.1	0	0.66	0.36	0	0.59	0.13	0	secondary metabolism
643.	Glyma17g03360.1	N.D.*	5	1	0.15	0.75	0.19	0.01	0.56	0.3	0	0.81	0.49	0	0.49	0.18	0	not assigned
644.	Glyma16g05460.1	phosphate transporter 3;1	4	1	0.14	0.75	0.16	0	0.88	0.13	0	1.14	0.57	0.01	1.4	0.2	0.01	transport
645.	Glyma12g31620.1	DNAJ homologue 2	8	1	0.08	0.75	0.17	0	0.37	0.17	0	0.24	0.4	0	0.37	0.12	0	stress
646.	Glyma05g01460.1	H-ATPase 11	7	1	0.06	0.74	0.1	0	0.63	0.11	0	1.49	0.5	0.05	0.73	0.11	0	transport
647.	Glyma07g11810.1	glutamine synthase clone R1	8	1	0.09	0.74	0.09	0	0.68	0.09	0	2.26	0.41	0	0.82	0.12	0	N-metabolism
648.	Glyma11g31450.1	regulatory particle triple A ATPase 3	5	1	0.12	0.74	0.12	0	0.97	0.12	0	4.22	0.49	0.01	0.88	0.13	0	protein
649.	Glyma12g13240.1	ADP/ATP carrier 3	8	1	0.08	0.73	0.09	0	1.02	0.09	0	15.04	0.31	0	1	0.11	0.03	transport
650.	Glyma18g00590.1	selenium binding protein 1	11	1	0.05	0.73	0.08	0	0.63	0.1	0	9.57	0.31	0	0.47	0.08	0	metal handling
651.	Glyma17g33050.1	aspartate aminotransferase 5	11	1	0.07	0.73	0.13	0	0.59	0.1	0	1.4	0.33	0	0.59	0.11	0	amino acid metabolism
652.	Glyma17g37270.2	beta galactosidase 5	4	1	0.2	0.73	0.2	0.01	0.43	0.2	0	0.25	0.49	0	0.31	0.23	0	misc
653.	Glyma06g44510.1	ADP/ATP carrier 3	8	1	0.08	0.73	0.09	0	1	0.09	0	15.34	0.32	0	0.99	0.11	0.03	transport
654.	Glyma19g23760.1	ubiquitin 5	3	1	0.08	0.73	0.11	0	0.53	0.09	0	2.34	0.33	0	0.69	0.13	0	protein
655.	Glyma11g19220.1	TCP 1/cpn60 chaperonin family protein	13	1	0.07	0.72	0.07	0	0.72	0.08	0	3.04	0.31	0	0.79	0.12	0	protein
656.	Glyma11g12850.1	transducin family protein	3	1	0.05	0.72	0.16	0.03	0.64	0.18	0.03	0.77	0.61	0.02	0.71	0.14	0.02	lipid metabolism
657.	Glyma04g01421.1	cold circadian rhythm and RNA binding 2	5	1	0.14	0.72	0.13	0.01	0.85	0.13	0.03	1.08	0.54	0.04	0.51	0.25	0.01	RNA
658.	Glyma04g02271.1	sterol methyltransferase 2	4	1	0.2	0.72	0.17	0.02	0.58	0.19	0	0.45	0.62	0.03	0.53	0.18	0	hormone metabolism
659.	Glyma04g08710.1	catalytics	4	1	0.17	0.72	0.22	0	1.01	0.22	0	0.63	0.55	0	0.92	0.18	0.02	not assigned
660.	Glyma08g20610.1	Root hair defective 3 GTP binding protein	4	1	0.08	0.72	0.08	0	0.72	0.17	0.03	0.6	0.55	0.01	1.11	0.09	0.05	development
661.	Glyma14g39140.1	UDP glucose pyrophosphorylase 2	19	1	0.09	0.71	0.09	0	0.6	0.09	0	4.44	0.27	0	0.5	0.08	0	glycolysis
662.	Glyma12g09250.1	TCP 1/cpn60 chaperonin family protein	13	1	0.07	0.71	0.07	0	0.72	0.08	0	2.89	0.3	0	0.78	0.11	0	protein
663.	Glyma07g01230.1	Root hair defective 3 GTP binding protein	4	1	0.08	0.71	0.09	0	0.62	0.19	0	1.09	0.54	0	1.12	0.09	0.01	development
664.	Glyma12g04701.2	cold circadian rhythm and RNA binding 2	6	1	0.12	0.71	0.11	0	1.13	0.1	0	1.39	0.41	0	0.79	0.16	0	RNA
665.	Glyma06g46680.1	alpha/beta Hydrolases superfamily protein	10	1	0.1	0.71	0.08	0	0.64	0.14	0	1.27	0.39	0.02	0.55	0.13	0	lipid metabolism
666.	Glyma12g28880.1	Protein of unknown function	2	1	0.12	0.71	0.15	0.01	1.2	0.08	0.01	0.12	0.92	0	0.81	0.13	0	not assigned
667.	Glyma02g06400.1	succinate dehydrogenase 1 1	5	1	0.12	0.7	0.16	0	0.38	0.14	0	0.28	0.32	0	0.76	0.17	0	TCA cycle
668.	Glyma11g07250.1	succinate dehydrogenase 1 1	6	1	0.12	0.7	0.15	0	0.4	0.13	0	0.31	0.31	0	0.75	0.17	0	TCA cycle
669.	Glyma16g30190.1	tripeptidyl peptidase ii	19	1	0.02	0.7	0.05	0	0.88	0.07	0	2.35	0.24	0	0.87	0.05	0	protein
670.	Glyma01g38200.1	succinate dehydrogenase 1 1	6	1	0.12	0.7	0.15	0	0.39	0.13	0	0.28	0.32	0	0.78	0.16	0	TCA cycle
671.	Glyma12g01770.3	Zinc binding alcohol dehydrogenase family protein	4	1	0.1	0.7	0.09	0	0.56	0.12	0	1.78	0.5	0	0.64	0.12	0	misc
672.	Glyma11g11020.3	cell elongation protein	6	1	0.11	0.69	0.13	0	0.73	0.13	0	0.46	0.5	0	0.64	0.14	0	hormone metabolism
673.	Glyma07g39960.1	phosphofructokinase 2	9	1	0.12	0.69	0.1	0	0.66	0.15	0	2.31	0.42	0	0.58	0.15	0	glycolysis
674.	Glyma13g37140.1	ADP/ATP carrier 3	8	1	0.08	0.69	0.08	0	0.88	0.09	0	15.37	0.32	0	0.99	0.11	0.03	transport
675.	Glyma16g03760.1	UDP glycosyltransferase 73B4	2	1	0.33	0.69	0.37	0.01	0.74	0.37	0.01	0.28	1.37	0.01	0.73	0.33	0.02	misc
676.	Glyma08g17000.1	40s ribosomal protein SA B	3	1	0.12	0.69	0.22	0	0.88	0.27	0	1.98	0.52	0	0.39	0.33	0	protein
677.	Glyma11g02630.1	glutathione peroxidase 6	5	1	0.19	0.69	0.31	0.01	1.33	0.2	0.01	2.3	0.64	0.02	0.89	0.4	0.03	redox
678.	Glyma05g03150.1	homolog of nucleolar protein NOP56	10	1	0.05	0.69	0.11	0	0.65	0.09	0	0.85	0.41	0.04	0.91	0.13	0.04	RNA
679.	Glyma14g04350.1	Glutathione S transferase C terminal like	11	1	0.06	0.69	0.07	0	0.82	0.07	0	6.29	0.29	0	0.62	0.08	0	protein
680.	Glyma09g07410.1	nucleosome assembly protein 1;3	6	1	0.01	0.68	0.12	0	0.59	0.1	0	1.52	0.56	0.02	1.76	0.22	0	DNA
681.	Glyma10g31590.1	methionine gamma lyase	4	1	0.26	0.68	0.22	0.04	0.38	0.22	0	0.33	0.63	0	0.27	0.35	0	amino acid metabolism
682.	Glyma01g38980.1	SKU5 similar 17	8	1	0.07	0.68	0.05	0	1.05	0.1	0.01	3.1	0.38	0	0.95	0.09	0	misc
683.	Glyma06g04460.1	poly(A) binding protein 8	2	1	0.16	0.67	0.25	0	0.68	0.24	0.01	0.24	0.89	0	0.55	0.21	0	RNA
684.	Glyma12g02076.1	methionine tRNA ligase putative	9	1	0.1	0.67	0.1	0.04	0.67	0.1	0	1.33	0.51	0	0.59	0.13	0	protein
685.	Glyma12g33280.1	ADP/ATP carrier 3	7	1	0.09	0.67	0.09	0	0.85	0.1	0	13.98	0.33	0	0.95	0.14	0.02	transport
686.	Glyma19g41470.1	GDSL like Lipase	3	1	0.19	0.66	0.19	0.02	0.55	0.27	0.01	0.55	0.51	0.01	0.52	0.29	0.01	misc
687.	Glyma17g01800.1	RNA binding family protein	3	1	0.2	0.66	0.27	0.02	0.62	0.2	0.01	0.2	0.4	0	0.54	0.28	0	RNA
688.	Glyma19g39800.1	HSP20 like chaperones superfamily protein	3	1	0.09	0.66	0.1	0.02	0.81	0.12	0.01	3.09	0.5	0.01	0.74	0.09	0	not assigned
689.	Glyma09g25250.1	tripeptidyl peptidase ii	17	1	0.05	0.66	0.05	0	0.91	0.07	0	2.73	0.27	0	0.86	0.06	0	protein
690.	Glyma19g21200.1	ATPase AAA type CDC48 protein	4	1	0.12	0.66	0.1	0	0.83	0.12	0	2.27	0.39	0	0.47	0.11	0	cell
691.	Glyma03g42370.1	regulatory particle triple A 1A	10	1	0.33	0.66	0.27	0.04	0.51	0.24	0	0.3	0.59	0.02	0.23	0.3	0.02	protein
692.	Glyma18g42280.1	acetyl Co enzyme a carboxylase carboxyltransferase alpha subunit	5	1	0.14	0.66	0.14	0.02	0.49	0.19	0	0.36	0.53	0.01	0.56	0.14	0.01	lipid metabolism
693.	Glyma11g02950.1	hydroxymethylglutaryl CoA synthase	4	1	0.05	0.65	0.13	0	0.63	0.1	0	0.49	0.26	0	0.57	0.13	0	secondary metabolism
694.	Glyma08g39390.1	DC1 domain containing protein	10	1	0.09	0.65	0.1	0	0.48	0.08	0	0.99	0.33	0	0.61	0.14	0	not assigned
695.	Glyma07g00420.1	regulatory particle triple A ATPase 6A	7	1	0.12	0.65	0.2	0	0.6	0.19	0	3.67	0.51	0	0.55	0.19	0	protein
696.	Glyma02g37080.1	Class II DAHP synthetase family protein	5	1	0.18	0.65	0.16	0	0.46	0.18	0	0.17	0.49	0	0.3	0.23	0	amino acid metabolism
697.	Glyma07g38790.1	NAD(P) binding Rossmann fold superfamily protein	10	1	0.07	0.65	0.1	0	0.83	0.07	0	3.66	0.17	0	0.98	0.1	0	misc
698.	Glyma07g39190.1	Glycine cleavage T protein family	5	1	0.09	0.64	0.15	0	0.65	0.22	0	2.37	0.5	0	0.45	0.09	0	photosynthesis
699.	Glyma18g05071.1	UDP glucose pyrophosphorylase 2	6	1	0.18	0.64	0.15	0.03	0.76	0.15	0	1.33	0.51	0	0.62	0.17	0.02	glycolysis
700.	Glyma01g38410.1	aminopeptidase P1	5	1	0.06	0.64	0.09	0	0.7	0.1	0	5.35	0.53	0	0.72	0.13	0	protein
701.	Glyma04g16670.1	AICARFT/IMPCHase bienzyme family protein	2	1	0.08	0.64	0.55	0	0.13	0.58	0	0.08	1.1	0	0.03	0.33	0	nucleotide metabolism
702.	Glyma04g16340.1	dynamin related protein 3A	2	1	0.08	0.64	0.1	0	0.57	0.09	0	0.57	0.71	0.01	0.66	0.15	0	misc
703.	Glyma04g24380.1	serine carboxypeptidase like 29	2	1	0.11	0.63	0.14	0	0.68	0.16	0	1.84	0.64	0.01	0.75	0.22	0.04	protein
704.	Glyma15g11590.1	Glycine cleavage T protein family	7	1	0.08	0.63	0.14	0	0.62	0.2	0	2.03	0.46	0	0.45	0.09	0	photosynthesis
705.	Glyma17g03990.2	Mevalonate/galactokinase family protein	6	1	0.12	0.63	0.1	0	0.6	0.13	0	0.83	0.4	0	0.73	0.13	0	minor CHO metabolism
706.	Glyma05g35021.1	Class II aaRS/biotin synthetases superfamily protein	4	1	0.12	0.63	0.16	0	0.73	0.18	0	1.85	0.54	0.01	0.55	0.1	0	protein
707.	Glyma03g32140.3	ribophorin II family protein	4	1	0.08	0.63	0.11	0	0.88	0.12	0	1.58	0.28	0.04	0.79	0.1	0	development
708.	Glyma18g42300.1	acetyl Co enzyme a carboxylase carboxyltransferase alpha subunit	6	1	0.11	0.63	0.12	0	0.49	0.17	0	0.41	0.45	0.01	0.56	0.14	0.01	lipid metabolism
709.	Glyma06g22050.1	gamma subunit of Mt ATP synthase	3	1	0.13	0.63	0.14	0.01	0.69	0.19	0	0.87	0.49	0.01	0.79	0.15	0.02	mito. ETC
710.	Glyma02g47460.1	ADP glucose pyrophosphorylase 1	4	1	0.21	0.62	0.24	0.01	0.46	0.16	0.01	0.18	0.76	0	0.51	0.27	0	major CHO metabolism
711.	Glyma10g44200.1	20S proteasome beta subunit D1	3	1	0.23	0.62	0.26	0	0.42	0.24	0.01	2.5	0.87	0.01	0.72	0.37	0.02	protein
712.	Glyma11g06900.1	aminopeptidase P1	8	1	0.05	0.62	0.08	0	0.6	0.08	0	3.55	0.43	0	0.71	0.11	0	protein
713.	Glyma18g11480.2	alpha/beta Hydrolases superfamily protein	4	1	0.09	0.62	0.1	0	0.85	0.16	0.01	0.26	0.53	0	0.73	0.16	0.01	protein
714.	Glyma09g39390.1	cysteine synthase C1	4	1	0.1	0.62	0.14	0	0.36	0.16	0	0.25	0.6	0	0.41	0.3	0.01	amino acid metabolism
715.	Glyma16g04560.1	glutamate dehydrogenase 1	7	1	0.15	0.62	0.16	0	0.51	0.14	0	2.24	0.57	0	0.43	0.2	0	N-metabolism
716.	Glyma13g40130.1	PDI like 1 4	7	1	0.11	0.62	0.13	0	0.62	0.11	0	1.76	0.47	0	0.66	0.14	0	redox
717.	Glyma05g05190.1	ubiquitin C terminal hydrolase 3	4	1	0.06	0.62	0.11	0	0.55	0.21	0.01	0.38	0.7	0.03	0.88	0.12	0.05	protein
718.	Glyma04g32460.1	gamma subunit of Mt ATP synthase	4	1	0.12	0.62	0.13	0	0.67	0.19	0	0.81	0.46	0	0.79	0.15	0	mito. ETC
719.	Glyma03g28870.1	beta 1 3 glucanase 1	2	1	0.13	0.61	0.28	0	0.41	0.2	0	2.57	0.67	0.03	0.52	0.28	0	misc
720.	Glyma10g11670.3	sterol methyltransferase 1	5	1	0.12	0.61	0.23	0	0.32	0.2	0	0.41	0.49	0	0.72	0.2	0	hormone metabolism
721.	Glyma19g34900.2	ribophorin II family protein	6	1	0.08	0.61	0.1	0	0.78	0.12	0	0.77	0.26	0	0.82	0.1	0	development
722.	Glyma03g37191.1	HSP20 like chaperones superfamily protein	2	1	0.14	0.61	0.11	0	0.8	0.14	0.01	3.57	0.54	0.03	0.78	0.15	0.01	not assigned
723.	Glyma11g12410.1	Glucose 1 phosphate adenylyltransferase family protein	2	1	0.2	0.6	0.2	0.01	0.62	0.16	0.01	0.4	0.78	0.05	0.65	0.2	0.01	major CHO metabolism
724.	Glyma03g39500.1	regulatory particle triple A ATPase 5A	10	1	0.06	0.6	0.08	0	0.7	0.11	0	2.11	0.33	0	0.61	0.13	0	protein
725.	Glyma04g04300.1	poly(A) binding protein 4	3	1	0.09	0.6	0.18	0	0.56	0.14	0	0.4	0.68	0.01	0.44	0.15	0	RNA
726.	Glyma19g42490.1	Eukaryotic aspartyl protease family protein	8	1	0.21	0.6	0.28	0.01	0.13	0.31	0	0.05	0.41	0	0.1	0.24	0	protein
727.	Glyma15g30610.1	Calcium binding EF hand family protein	5	1	0.22	0.59	0.23	0	0.58	0.21	0	0.27	0.55	0	1.05	0.33	0	signaling
728.	Glyma13g38790.1	DNAJ homologue 2	6	1	0.09	0.59	0.17	0	0.47	0.16	0	0.19	0.47	0	0.37	0.12	0	stress
729.	Glyma19g27250.1	translocon associated protein beta family protein	3	1	0.14	0.59	0.16	0	0.53	0.15	0	4.17	0.55	0	0.67	0.13	0	not assigned
730.	Glyma02g08440.1	HSP20 like chaperones superfamily protein	3	1	0.16	0.59	0.12	0.01	0.56	0.19	0.01	1.06	0.52	0	0.51	0.2	0	not assigned
731.	Glyma14g39880.1	SKU5 similar 5	2	1	0.27	0.59	0.26	0.01	0.49	0.23	0.01	1.34	0.75	0.01	0.67	0.22	0.02	not assigned
732.	Glyma18g46920.1	cysteine synthase C1	5	1	0.1	0.59	0.14	0	0.35	0.15	0	0.22	0.55	0	0.37	0.28	0	amino acid metabolism
733.	Glyma03g41630.2	ubiquitin conjugating enzyme 9	2	1	0.14	0.59	0.14	0	0.54	0.22	0	4.26	0.78	0	0.83	0.26	0	protein
734.	Glyma04g01350.2	Glucose 1 phosphate adenylyltransferase family protein	3	1	0.19	0.59	0.2	0	0.58	0.16	0	0.36	0.73	0.01	0.6	0.19	0	major CHO metabolism
735.	Glyma17g35890.1	poly(A) binding protein 2	5	1	0.13	0.58	0.19	0	0.75	0.18	0	11.49	0.52	0	0.56	0.23	0	RNA
736.	Glyma02g47750.1	NAD(P) linked oxidoreductase superfamily protein	4	1	0.38	0.58	0.35	0	0.55	0.36	0	1.61	0.69	0.01	0.48	0.39	0.02	secondary metabolism
737.	Glyma08g17870.1	related to ubiquitin 1	5	1	0.07	0.58	0.08	0	0.5	0.07	0	2	0.29	0	0.7	0.12	0	protein
738.	Glyma04g01920.1	catalase 2	9	1	0.2	0.58	0.18	0.01	0.31	0.21	0	0.41	0.48	0.02	0.49	0.27	0.02	redox
739.	Glyma19g41320.3	aspartic proteinase A1	2	1	0.23	0.58	0.17	0.01	0.22	0.36	0	0.11	0.83	0	0.09	0.38	0	protein
740.	Glyma04g37030.4	N terminal nucleophile aminohydrolases superfamily	5	1	0.05	0.57	0.09	0	0.59	0.06	0	3.89	0.44	0	0.57	0.09	0	protein
741.	Glyma15g43200.3	sterol methyltransferase 1	4	1	0.12	0.57	0.25	0	0.32	0.2	0	0.14	0.51	0	0.72	0.2	0	hormone metabolism
742.	Glyma03g38890.1	GDSL like Lipase	4	1	0.17	0.57	0.18	0	0.45	0.23	0	0.3	0.33	0	0.46	0.26	0	misc
743.	Glyma13g43870.1	pleiotropic drug resistance 12	6	1	0.11	0.57	0.12	0	0.8	0.16	0	0.97	0.45	0.02	1.35	0.1	0	transport
744.	Glyma10g29250.1	regulatory particle triple A ATPase 5A	14	1	0.06	0.57	0.07	0	0.67	0.11	0	1.78	0.3	0	0.59	0.13	0	protein
745.	Glyma03g35540.2	ubiquitin extension protein 1	4	1	0.07	0.57	0.08	0	0.5	0.07	0	2.06	0.3	0	0.71	0.12	0	protein
746.	Glyma07g35200.1	Nuclear transport factor 2 family protein with RNA binding domain	2	1	0.12	0.57	0.2	0	0.59	0.13	0	0.26	0.59	0	0.54	0.26	0	protein
747.	Glyma10g42180.1	Rad23 UV excision repair protein family	2	1	0.16	0.57	0.23	0.02	0.46	0.24	0.02	0.21	1.15	0.01	0.42	0.24	0	protein
748.	Glyma09g40990.1	alpha galactosidase 1	5	1	0.06	0.56	0.18	0	0.38	0.21	0	2.06	0.68	0	0.47	0.25	0	minor CHO metabolism
749.	Glyma16g27570.1	HSP20 like chaperones superfamily protein	2	1	0.16	0.56	0.12	0	0.53	0.2	0	1.11	0.54	0	0.51	0.2	0	not assigned
750.	Glyma17g03600.1	Haem oxygenase like multi helical	5	1	0.09	0.56	0.11	0	0.38	0.16	0	12.51	0.5	0	0.6	0.09	0	not assigned
751.	Glyma02g47950.1	Endomembrane protein 70 protein family	2	1	0.19	0.56	0.22	0.01	0.49	0.28	0.01	0.14	1.1	0.01	0.62	0.24	0.02	not assigned
752.	Glyma04g43470.1	cellulose synthase like G2	3	1	0.14	0.55	0.31	0.03	0.37	0.22	0	0.63	0.49	0.02	0.43	0.2	0	cell wall
753.	Glyma03g38730.2	aspartic proteinase A1	3	1	0.04	0.55	0.07	0	0.32	0.14	0	0.11	0.74	0	0.24	0.13	0	protein
754.	Glyma11g15870.1	RmlC like cupins superfamily protein	6	1	0.26	0.55	0.21	0.02	0.32	0.28	0.03	0.12	0.71	0	0.18	0.32	0.02	development
755.	Glyma11g10480.2	rotamase CYP 3	7	1	0.05	0.55	0.06	0	0.72	0.1	0	8.93	0.3	0	0.8	0.11	0	cell
756.	Glyma18g44820.1	alpha galactosidase 1	4	1	0.1	0.55	0.21	0	0.37	0.22	0	0.26	0.74	0	0.45	0.32	0	minor CHO metabolism
757.	Glyma06g40790.1	NAD(P) linked oxidoreductase superfamily protein	3	1	0.28	0.55	0.36	0.02	0.28	0.37	0	0.37	0.58	0.01	0.26	0.29	0	hormone metabolism
758.	Glyma17g17850.1	Subtilase family protein	12	1	0.04	0.55	0.1	0	0.56	0.12	0	0.15	0.36	0	1.01	0.14	0	protein
759.	Glyma11g36150.2	binding	8	1	0.09	0.55	0.14	0	0.66	0.13	0	0.72	0.38	0.01	0.61	0.13	0	not assigned
760.	Glyma08g08970.1	urease accessory protein G	3	1	0.07	0.55	0.18	0	0.59	0.17	0	2.81	0.49	0.01	0.44	0.11	0	amino acid metabolism
761.	Glyma07g32330.1	cytochrome P450 family 93 subfamily D polypeptide 1	4	1	0.06	0.54	0.2	0	0.4	0.13	0	0.24	0.5	0	0.47	0.26	0	misc
762.	Glyma15g01000.1	Cystathionine beta synthase protein	4	1	0.07	0.54	0.28	0	0.39	0.18	0	0.21	0.6	0	0.8	0.2	0	not assigned
763.	Glyma18g02300.1	binding	9	1	0.09	0.54	0.14	0	0.65	0.13	0	0.71	0.37	0.01	0.6	0.12	0	not assigned
764.	Glyma03g38340.1	Class II aaRS and biotin synthetases superfamily	8	1	0.04	0.53	0.13	0	0.36	0.09	0	2.16	0.41	0	0.53	0.07	0	protein
765.	Glyma09g04337.1	beta xylosidase 1	6	1	0.23	0.53	0.25	0.05	0.25	0.31	0	0.35	0.8	0	0.16	0.23	0	cell wall
766.	Glyma07g15341.1	caffeoyl CoA 3 O methyltransferase	2	1	0.23	0.53	0.25	0.01	0.99	0.29	0	0.32	0.72	0	0.9	0.15	0	secondary metabolism
767.	Glyma13g07650.1	Ribosomal protein S7e family protein	3	1	0.39	0.52	0.31	0.04	0.31	0.39	0.01	0.7	0.87	0.03	0.96	0.48	0.01	protein
768.	Glyma03g16660.1	proteasome subunit PAB1	5	1	0.08	0.52	0.21	0	0.41	0.21	0	0.19	0.73	0	0.45	0.29	0	protein
769.	Glyma07g04470.1	Cytochrome P450 superfamily protein	4	1	0.28	0.52	0.5	0.03	0.36	0.36	0	0.07	0.71	0	0.08	0.61	0	secondary metabolism
770.	Glyma05g28790.2	protein phosphatase 2A 3	3	1	0.23	0.52	0.2	0.01	0.56	0.16	0.01	0.27	0.95	0.01	0.56	0.2	0.01	protein
771.	Glyma13g11700.2	AMP dependent synthetase and ligase family protein	7	1	0.07	0.51	0.07	0	0.52	0.1	0	3.52	0.49	0	0.67	0.09	0	lipid metabolism
772.	Glyma12g35050.1	protochlorophyllide oxidoreductase A	5	1	0.23	0.51	0.21	0.01	0.32	0.33	0	0.37	0.74	0.02	0.23	0.51	0	tetrapyrrole synthesis
773.	Glyma04g03276.1	ornithine carbamoyltransferase	2	1	0.12	0.51	0.38	0.01	0.36	0.32	0	0.25	1.15	0.01	0.46	0.23	0	amino acid metabolism
774.	Glyma08g45810.1	Lactoylglutathione lyase	3	1	0.07	0.51	0.15	0	0.46	0.09	0	0.4	0.64	0	0.54	0.17	0	not assigned
775.	Glyma20g03060.1	Nuclear transport factor 2 family protein with RNA binding domain	4	1	0.11	0.51	0.18	0	0.52	0.12	0	0.25	0.53	0	0.45	0.23	0	protein
776.	Glyma07g38940.1	RNA binding family protein	2	1	0.21	0.51	0.31	0.01	0.44	0.24	0	0.19	0.41	0	0.24	0.41	0	RNA
777.	Glyma11g36580.1	glycine rich RNA binding protein 2	3	1	0.14	0.51	0.18	0	0.45	0.11	0	4.07	0.59	0	0.34	0.31	0	RNA
778.	Glyma07g04890.1	40s ribosomal protein SA B	7	1	0.11	0.51	0.14	0	0.57	0.15	0	6.14	0.36	0	0.37	0.19	0	protein
779.	Glyma04g37620.5	ubiquitin conjugating enzyme 27	2	1	0.16	0.5	0.23	0.03	0.52	0.31	0	0.51	0.86	0.01	0.67	0.23	0	protein
780.	Glyma18g00480.2	glycine rich RNA binding protein 2	3	1	0.14	0.5	0.19	0	0.44	0.12	0	4.04	0.59	0	0.34	0.33	0	RNA
781.	Glyma14g00870.2	NAD(P) linked oxidoreductase superfamily protein	6	1	0.2	0.49	0.26	0	0.41	0.27	0	1.72	0.56	0.01	0.42	0.31	0	secondary metabolism
782.	Glyma12g32160.1	Peroxidase superfamily protein	3	1	0.19	0.49	0.34	0.01	0.39	0.18	0	0.23	0.75	0	0.5	0.25	0	stress
783.	Glyma20g38440.1	dehydroascorbate reductase 2	10	1	0.21	0.49	0.19	0	0.73	0.21	0	1.09	0.39	0	0.69	0.2	0	redox
784.	Glyma01g45000.1	alpha/beta Hydrolases superfamily protein	6	1	0.1	0.49	0.11	0	0.67	0.11	0	2.52	0.4	0	0.64	0.13	0	lipid metabolism
785.	Glyma04g40030.1	Chalcone flavanone isomerase family protein	4	1	0.17	0.49	0.21	0	0.68	0.14	0	0.46	0.42	0	0.77	0.22	0	secondary metabolism
786.	Glyma08g42820.1	endoribonuclease L PSP family protein	2	1	0.35	0.49	0.55	0.01	0.14	0.42	0.01	0.08	0.87	0.01	0.3	0.45	0.01	RNA
787.	Glyma13g17580.2	lysine ketoglutarate reductase	2	1	0.04	0.49	0.14	0	0.51	0.12	0	1.39	0.76	0.01	0.51	0.18	0.02	amino acid metabolism
788.	Glyma04g10820.1	GF14 protein phi chain	7	1	0.3	0.48	0.24	0.01	0.83	0.21	0	1.22	0.56	0	0.73	0.33	0.01	signaling
789.	Glyma11g00590.2	ribosomal protein S15A	4	1	0.07	0.48	0.11	0	0.53	0.14	0	35.95	0.74	0.01	0.87	0.25	0	protein
790.	Glyma05g04290.1	Glycosyl hydrolases family 32 protein	9	1	0.14	0.48	0.16	0	0.28	0.2	0	0.77	0.4	0	0.21	0.13	0	major CHO metabolism
791.	Glyma06g02040.1	catalase 2	8	1	0.21	0.48	0.19	0.01	0.3	0.22	0	0.4	0.49	0.01	0.49	0.27	0.01	redox
792.	Glyma17g14750.1	Glycosyl hydrolases family 32 protein	12	1	0.07	0.48	0.12	0	0.41	0.12	0	0.92	0.44	0	0.31	0.12	0	major CHO metabolism
793.	Glyma17g06170.1	nucleosome assembly protein 1;2	9	1	0.11	0.48	0.12	0	0.54	0.11	0	2.93	0.4	0	0.92	0.14	0	DNA
794.	Glyma20g02250.6	N.D.*	2	1	0.19	0.48	0.18	0	0.37	0.22	0	0.64	0.58	0.01	1.08	0.19	0	not assigned
795.	Glyma10g29630.1	NAD(P) binding Rossmann fold superfamily protein	12	1	0.12	0.48	0.13	0	0.38	0.11	0	7.98	0.3	0	0.46	0.18	0	misc
796.	Glyma13g16500.1	nucleosome assembly protein 1;2	9	1	0.11	0.48	0.12	0	0.56	0.11	0	3.84	0.45	0	0.99	0.15	0	DNA
797.	Glyma18g05730.1	regulatory particle triple A ATPase 3	5	1	0.11	0.47	0.1	0	0.93	0.12	0	3.72	0.51	0	0.87	0.13	0	protein
798.	Glyma15g35156.1	ubiquitin extension protein 1	2	1	0.15	0.47	0.1	0	0.54	0.12	0.01	7.01	0.58	0	0.77	0.21	0	protein
799.	Glyma17g21490.1	SKU5 similar 17	3	1	0.08	0.47	0.07	0	1.22	0.17	0.01	1.77	0.72	0	0.89	0.14	0	misc
800.	Glyma06g14080.1	60S acidic ribosomal protein family	2	1	0.05	0.47	0.08	0	0.45	0.09	0	3.69	0.45	0	0.47	0.16	0	protein
801.	Glyma06g10650.2	general regulatory factor 2	8	1	0.29	0.47	0.24	0.01	0.78	0.21	0	1.16	0.54	0	0.69	0.31	0	signaling
802.	Glyma13g15550.2	glutathione S transferase tau 7	3	1	0.08	0.47	0.24	0	0.54	0.19	0	0.29	0.83	0.04	0.32	0.49	0.05	misc
803.	Glyma15g18600.1	nucleosome assembly protein 1;2	7	1	0.01	0.47	0.1	0	0.56	0.1	0	0.81	0.38	0	1.33	0.19	0	DNA
804.	Glyma02g47330.1	seed imbibition 1	2	1	0.11	0.46	0.23	0	0.36	0.28	0	0.11	0.62	0	0.43	0.4	0	minor CHO metabolism
805.	Glyma02g26650.1	protein phosphatase 2A 4	2	1	0.29	0.46	0.23	0.01	0.48	0.23	0.01	0.23	1.13	0.01	0.53	0.22	0.02	protein
806.	Glyma13g38310.2	Peroxidase superfamily protein	4	1	0.18	0.46	0.33	0	0.37	0.18	0	0.18	0.63	0	0.48	0.24	0	stress
807.	Glyma08g16180.1	tetratricopeptide repeat containing protein	4	1	0.03	0.46	0.09	0	0.42	0.09	0	0.44	0.51	0.03	0.41	0.11	0	not assigned
808.	Glyma06g14820.1	Chalcone flavanone isomerase family protein	5	1	0.17	0.46	0.2	0	0.66	0.13	0	0.5	0.44	0	0.76	0.23	0	secondary metabolism
809.	Glyma12g31920.1	SKU5 similar 5	3	1	0.19	0.46	0.19	0.01	0.68	0.29	0	9.59	0.61	0	0.34	0.14	0.01	not assigned
810.	Glyma10g43730.1	dehydroascorbate reductase 2	8	1	0.26	0.45	0.21	0.02	0.76	0.23	0.01	0.43	0.52	0.01	0.45	0.26	0.01	redox
811.	Glyma08g46020.1	Insulinase protein	8	1	0.17	0.45	0.22	0	0.42	0.22	0	0.98	0.42	0	0.4	0.18	0	protein
812.	Glyma03g40470.1	20S proteasome beta subunit G1	4	1	0.07	0.45	0.15	0	0.3	0.2	0	1.58	0.53	0	0.3	0.08	0	protein
813.	Glyma19g44916.1	60S acidic ribosomal protein family	2	1	0.14	0.45	0.17	0	0.44	0.18	0	0.47	0.67	0	0.68	0.17	0	protein
814.	Glyma07g00620.1	O fucosyltransferase family protein	6	1	0.06	0.45	0.09	0	1.04	0.11	0	0.19	0.4	0	0.39	0.12	0	not assigned
815.	Glyma05g20930.1	Granulin repeat cysteine protease family protein	2	1	0.37	0.45	0.34	0.02	0.1	0.34	0.01	0.06	0.89	0	0.04	0.36	0.01	protein
816.	Glyma16g10360.1	Insulinase protein	6	1	0.2	0.44	0.23	0	0.42	0.22	0	1.52	0.47	0	0.42	0.19	0	protein
817.	Glyma18g07480.1	alpha glucan phosphorylase 2	2	1	0.1	0.44	0.15	0	0.39	0.14	0	0.16	1.14	0	0.28	0.25	0	major CHO metabolism
818.	Glyma04g40720.1	60S acidic ribosomal protein family	2	1	0.05	0.44	0.09	0	0.34	0.08	0	4.05	0.48	0	0.41	0.15	0	protein
819.	Glyma19g43120.1	20S proteasome beta subunit G1	4	1	0.15	0.44	0.17	0	0.28	0.24	0	1.62	0.53	0	0.3	0.11	0	protein
820.	Glyma07g10000.1	protein phosphatase 2A subunit A2	7	1	0.04	0.44	0.09	0	0.41	0.11	0	0.31	0.32	0	0.59	0.19	0	protein
821.	Glyma06g45910.1	Peroxidase superfamily protein	5	1	0.21	0.43	0.3	0.01	0.34	0.32	0	0.33	0.65	0.02	0.33	0.25	0.01	stress
822.	Glyma20g11330.1	ubiquitin specific protease 13	3	1	0.23	0.43	0.27	0	0.42	0.24	0	0.44	0.7	0.02	0.68	0.3	0.05	protein
823.	Glyma02g01220.2	shaggy related kinase 11	2	1	0.08	0.43	0.13	0	0.34	0.24	0	0.11	0.61	0	0.49	0.31	0	protein
824.	Glyma17g14150.1	hydroxymethylglutaryl CoA synthase	3	1	0.06	0.43	0.18	0	0.35	0.14	0	0.24	0.35	0	0.31	0.18	0	secondary metabolism
825.	Glyma01g43470.1	AMP dependent synthetase and ligase family protein	2	1	0.19	0.43	0.46	0.03	0.21	0.44	0	0.18	1.13	0	0.43	0.58	0.02	lipid metabolism
826.	Glyma08g46520.1	cytochrome P450 family 93 subfamily D polypeptide 1	2	1	0.28	0.43	0.35	0	0.3	0.24	0	0.11	1.33	0	0.12	0.66	0	misc
827.	Glyma06g39710.1	proteasome alpha subunit A1	7	1	0.12	0.42	0.12	0	0.35	0.17	0	1.37	0.47	0	0.35	0.23	0	protein
828.	Glyma17g18440.1	Granulin repeat cysteine protease family protein	3	1	0.32	0.42	0.31	0.01	0.1	0.34	0	0.05	0.82	0	0.04	0.34	0	protein
829.	Glyma18g52860.2	O Glycosyl hydrolases family 17 protein	2	1	0.36	0.42	0.45	0.03	0.29	0.5	0.02	0.96	0.89	0.01	0.4	0.33	0.03	misc
830.	Glyma13g31200.1	Eukaryotic translation initiation factor 3 subunit 7	5	1	0.07	0.42	0.14	0	0.24	0.14	0	0.64	0.61	0.02	0.57	0.13	0	protein
831.	Glyma06g46350.1	SKU5 similar 5	2	1	0.23	0.42	0.24	0.04	0.65	0.41	0.01	4.01	0.89	0	0.26	0.16	0.01	not assigned
832.	Glyma03g16510.1	Adenine nucleotide alpha hydrolases like superfamily	3	1	0.13	0.42	0.29	0	0.22	0.42	0	0.13	0.74	0	0.26	0.39	0	stress
833.	Glyma07g34900.1	vesicle associated membrane protein 726	2	1	0.31	0.42	0.29	0.01	0.19	0.46	0	0.23	0.87	0.02	0.26	0.72	0.02	cell
834.	Glyma12g22340.1	proteasome alpha subunit A1	7	1	0.12	0.41	0.12	0	0.33	0.17	0	1.41	0.48	0	0.35	0.21	0	protein
835.	Glyma13g00780.1	Galactose mutarotase like superfamily protein	6	1	0.01	0.41	0.04	0	0.5	0.09	0	0.15	0.39	0	0.34	0.08	0	minor CHO metabolism
836.	Glyma18g14826.1	ATPase AAA type CDC48 protein	3	1	0.17	0.41	0.12	0.01	1.16	0.17	0	0.85	0.47	0	1.07	0.22	0	cell
837.	Glyma02g18670.1	pleiotropic drug resistance 11	2	1	0.28	0.41	0.24	0.01	0.35	0.25	0.01	0.22	0.72	0	0.77	0.24	0.03	transport
838.	Glyma08g39241.1	ATPase AAA type CDC48 protein	2	1	0.17	0.41	0.13	0.01	1.23	0.18	0	0.92	0.49	0	1.18	0.24	0	cell
839.	Glyma14g08960.1	succinate dehydrogenase 5	2	1	0.38	0.41	0.33	0.02	0.28	0.38	0.01	0.25	0.9	0	0.39	0.45	0.01	not assigned
840.	Glyma07g09240.1	thioredoxin dependent peroxidase 1	5	1	0.13	0.41	0.19	0	0.46	0.14	0	4.07	0.36	0	0.48	0.19	0	redox
841.	Glyma17g37280.1	thioredoxin H type 1	3	1	0.2	0.41	0.25	0	0.36	0.19	0	0.17	0.82	0	0.51	0.26	0	redox
842.	Glyma12g04080.1	NAD(P) linked oxidoreductase superfamily protein	3	1	0.25	0.41	0.29	0	0.42	0.21	0	0.18	0.82	0	0.28	0.28	0.01	minor CHO metabolism
843.	Glyma03g28850.1	beta 1 3 glucanase 1	10	1	0.06	0.41	0.11	0	0.58	0.11	0	1.67	0.27	0	0.37	0.1	0	misc
844.	Glyma17g36210.2	succinate dehydrogenase 5	2	1	0.41	0.4	0.33	0.03	0.28	0.39	0.01	0.09	0.77	0.01	0.37	0.45	0.03	not assigned
845.	Glyma07g30920.4	NAD(P)H dehydrogenase B2	2	1	0.04	0.4	0.13	0	0.36	0.09	0	0.14	0.9	0	0.66	0.06	0	mito. ETC
846.	Glyma05g22060.1	Subtilase family protein	8	1	0.05	0.4	0.12	0	0.6	0.14	0	0.08	0.44	0	1.17	0.17	0	protein
847.	Glyma06g12340.1	2 oxoglutarate (2OG)/Fe(II) dependent oxygenase superfamily protein	3	1	0.33	0.4	0.35	0.01	0.28	0.47	0	0.28	0.83	0.01	0.24	0.54	0	hormone metabolism
848.	Glyma17g04701.1	polyubiquitin 10	2	1	0.18	0.4	0.11	0.01	0.43	0.13	0.01	0.54	0.57	0	0.79	0.33	0	protein
849.	Glyma09g13210.1	Endomembrane protein 70 protein family	2	1	0.18	0.4	0.19	0	0.38	0.22	0	0.14	1.14	0	0.45	0.25	0	not assigned
850.	Glyma17g38140.1	catalase 2	7	1	0.05	0.39	0.18	0	0.23	0.21	0	0.87	0.41	0	0.36	0.17	0	redox
851.	Glyma01g24931.1	NAD(P) linked oxidoreductase superfamily protein	6	1	0.35	0.38	0.32	0.03	0.33	0.31	0.01	1.13	0.67	0.01	0.39	0.34	0.02	minor CHO metabolism
852.	Glyma07g16910.1	glutathione S transferase TAU 8	4	1	0.08	0.38	0.21	0	0.48	0.18	0	0.27	0.71	0.01	0.29	0.41	0.01	misc
853.	Glyma08g23770.1	O fucosyltransferase family protein	6	1	0.06	0.38	0.09	0	0.49	0.13	0	0.22	0.39	0	0.2	0.12	0	not assigned
854.	Glyma14g36280.2	serine hydroxymethyltransferase 2	3	1	0.29	0.38	0.28	0.03	0.54	0.4	0	1.06	0.82	0.01	0.49	0.31	0.01	C1-metabolism
855.	Glyma18g52250.1	NAD(P) linked oxidoreductase superfamily protein	7	1	0.31	0.38	0.3	0.02	0.26	0.29	0	2.48	0.53	0.01	0.26	0.25	0.01	secondary metabolism
856.	Glyma17g38120.1	SKU5 similar 5	3	1	0.16	0.38	0.18	0	0.39	0.19	0	0.95	0.61	0	0.55	0.19	0	not assigned
857.	Glyma01g31360.1	20S proteasome alpha subunit C1	5	1	0.07	0.37	0.17	0	0.36	0.25	0	0.35	0.56	0	0.22	0.3	0	protein
858.	Glyma09g31760.1	protein phosphatase 2A subunit A2	7	1	0.04	0.37	0.1	0	0.3	0.11	0	0.24	0.3	0	0.34	0.19	0	protein
859.	Glyma10g44540.1	catalytics	2	1	0.31	0.37	0.68	0.01	2.71	1.01	0	16.93	1	0	0.58	0.42	0.01	major CHO metabolism
860.	Glyma01g25940.2	proteasome subunit PAB1	4	1	0.26	0.37	0.27	0.01	0.36	0.27	0	0.17	0.81	0	0.36	0.41	0	protein
861.	Glyma05g37190.1	vacuolar H-ATPase subunit E isoform 3	3	1	0.12	0.37	0.25	0	0.04	0.34	0	0.03	0.5	0	0.05	0.24	0	transport
862.	Glyma14g39810.1	catalase 2	6	1	0.05	0.36	0.19	0	0.21	0.22	0	0.88	0.42	0	0.34	0.18	0	redox
863.	Glyma10g24620.1	potassium channel beta subunit 1	3	1	0.19	0.36	0.25	0	0.26	0.3	0	0.36	0.68	0	0.26	0.19	0.01	transport
864.	Glyma01g20670.1	Rad23 UV excision repair protein family	4	1	0.11	0.36	0.13	0	0.4	0.22	0	0.13	0.84	0	0.32	0.19	0	protein
865.	Glyma01g31610.1	Tautomerase/MIF superfamily protein	2	1	0.23	0.36	0.27	0.04	0.57	0.24	0.03	0.1	1.04	0	0.45	0.33	0.02	not assigned
866.	Glyma10g16010.1	20S proteasome subunit PAA2	3	1	0.23	0.36	0.17	0.01	0.34	0.26	0	3.12	0.74	0	0.36	0.26	0	protein
867.	Glyma10g24350.3	U2 small nuclear ribonucleoprotein A	4	1	0.26	0.35	0.26	0	0.21	0.37	0	0.09	0.67	0	0.24	0.47	0	RNA
868.	Glyma13g43970.1	Protein of unknown function DUF642	8	1	0.13	0.35	0.16	0	0.19	0.12	0	0.29	0.42	0	0.2	0.16	0	not assigned
869.	Glyma11g34980.1	RP non ATPase subunit 8A	5	1	0.09	0.35	0.24	0	0.22	0.23	0	0.18	0.78	0	0.32	0.41	0	protein
870.	Glyma13g10130.1	proteasome beta subunit C1	4	1	0.19	0.34	0.2	0	0.31	0.32	0	2.35	0.68	0.01	0.46	0.27	0	protein
871.	Glyma15g01370.1	Protein of unknown function DUF642	9	1	0.13	0.34	0.15	0	0.19	0.12	0	0.28	0.41	0	0.2	0.16	0	not assigned
872.	Glyma01g41990.1	Glycosyl hydrolases family 32 protein	4	1	0.09	0.34	0.23	0	0.27	0.31	0	2.49	0.79	0	0.24	0.22	0	major CHO metabolism
873.	Glyma06g23081.1	enolase 1	2	1	0.31	0.33	0.35	0.01	0.38	0.34	0.01	0.28	1.14	0.02	0.45	0.39	0.02	glycolysis
874.	Glyma20g24790.1	protein phosphatase 2A subunit A2	6	1	0.05	0.33	0.1	0	0.29	0.12	0	0.35	0.33	0	0.41	0.19	0	protein
875.	Glyma13g10200.1	methionine tRNA ligase putative	2	1	0.15	0.33	0.18	0	0.24	0.29	0	0.09	1.12	0	0.32	0.29	0	protein
876.	Glyma04g42830.1	proteasome beta subunit C1	4	1	0.26	0.32	0.24	0	0.33	0.34	0	2.81	0.73	0.01	0.49	0.3	0.01	protein
877.	Glyma19g37780.1	60S acidic ribosomal protein family	3	1	0.15	0.32	0.1	0	0.26	0.18	0	0.21	0.51	0	0.27	0.21	0	protein
878.	Glyma01g35220.2	S adenosyl L methionine dependent methyltransferases	5	1	0.13	0.32	0.23	0	0.33	0.27	0	0.88	0.67	0	0.47	0.28	0	stress
879.	Glyma05g29400.1	glutathione S transferase tau 7	5	1	0.16	0.32	0.16	0	0.72	0.26	0	3.96	0.52	0	0.65	0.23	0	misc
880.	Glyma14g24270.1	proteasome beta subunit C1	4	1	0.19	0.31	0.24	0	0.18	0.26	0	2.33	0.68	0	0.36	0.28	0	protein
881.	Glyma09g32540.1	thioredoxin dependent peroxidase 1	5	1	0.07	0.31	0.16	0	0.38	0.13	0	3.43	0.33	0	0.43	0.18	0	redox
882.	Glyma08g32090.1	Rad23 UV excision repair protein family	4	1	0.1	0.31	0.15	0	0.41	0.23	0	0.21	0.82	0	0.35	0.22	0	protein
883.	Glyma05g37900.1	glutathione peroxidase 6	2	1	0.21	0.3	0.34	0.01	0.42	0.37	0.03	3.79	0.94	0.01	0.5	0.43	0.03	redox
884.	Glyma17g14170.1	nucleotide rhamnose synthase	9	1	0.08	0.3	0.11	0	0.34	0.18	0	0.31	0.4	0	0.19	0.18	0	cell wall
885.	Glyma09g34640.1	S adenosyl L methionine dependent methyltransferases	4	1	0.13	0.3	0.23	0	0.31	0.27	0	0.21	0.66	0	0.42	0.28	0	stress
886.	Glyma08g27993.1	auxin transport protein	4	1	0.3	0.29	0.24	0.01	0.41	0.31	0	1.17	0.83	0	0.52	0.24	0.01	hormone metabolism
887.	Glyma11g03360.1	Glycosyl hydrolases family 32 protein	3	1	0.09	0.29	0.25	0	0.26	0.35	0	2.96	0.86	0	0.25	0.25	0	major CHO metabolism
888.	Glyma10g07850.2	60S acidic ribosomal protein family	2	1	0.1	0.29	0.14	0	0.41	0.2	0	0.27	0.65	0	0.28	0.23	0	protein
889.	Glyma09g25940.1	membrane associated progesterone binding protein 3	3	1	0.2	0.29	0.23	0	0.26	0.21	0	1.06	0.67	0.03	0.43	0.26	0	redox
890.	Glyma07g00510.2	Galactose mutarotase like superfamily protein	2	1	0.08	0.29	0.15	0	0.26	0.24	0	0.22	0.62	0	0.19	0.12	0	minor CHO metabolism
891.	Glyma02g02690.1	glycine rich protein	4	1	0.28	0.28	0.31	0	0.22	0.29	0	0.62	0.75	0.04	0.12	0.49	0.05	not assigned
892.	Glyma08g47900.3	general regulatory factor 7	7	1	0.19	0.28	0.24	0	0.23	0.2	0	0.71	0.54	0	0.33	0.25	0	signaling
893.	Glyma02g05190.1	proteasome alpha subunit D2	3	1	0.46	0.28	0.34	0.04	0.29	0.38	0.04	0.17	0.85	0.02	0.27	0.5	0.04	protein
894.	Glyma07g19170.2	20S proteasome alpha subunit C1	6	1	0.12	0.28	0.29	0	0.35	0.21	0	0.79	0.32	0.01	0.84	0.28	0	protein
895.	Glyma16g23580.1	proteasome alpha subunit D2	4	1	0.44	0.27	0.32	0.04	0.27	0.35	0.03	0.13	0.57	0.01	0.24	0.44	0.03	protein
896.	Glyma12g33800.1	general regulatory factor 9	5	1	0.38	0.26	0.35	0.01	0.19	0.27	0.01	0.26	0.67	0.01	0.27	0.37	0.01	signaling
897.	Glyma02g12930.1	general regulatory factor 12	5	1	0.21	0.26	0.28	0	0.24	0.22	0	0.67	0.63	0.03	0.35	0.36	0.02	signaling
898.	Glyma17g07380.1	xylose isomerase family protein	10	1	0.07	0.26	0.1	0	0.45	0.1	0	1.09	0.37	0	0.7	0.14	0	minor CHO metabolism
899.	Glyma05g05490.1	ureidoglycine aminohydrolase	3	1	0.15	0.25	0.12	0	0.27	0.16	0	0.55	0.58	0	0.23	0.2	0	RNA
900.	Glyma01g07070.1	general regulatory factor 12	5	1	0.21	0.25	0.28	0	0.23	0.22	0	0.67	0.63	0.05	0.35	0.39	0.02	signaling
901.	Glyma03g01750.1	Calcium dependent lipid binding family protein	2	1	0.03	0.25	0.27	0	0.24	0.18	0	0.07	0.78	0	0.23	0.21	0	not assigned
902.	Glyma09g06380.2	Galactose mutarotase like superfamily protein	5	1	0.06	0.24	0.12	0	0.21	0.17	0	0.38	0.48	0	0.18	0.1	0	minor CHO metabolism
903.	Glyma18g43710.2	20S proteasome alpha subunit C1	6	1	0.06	0.23	0.27	0.03	0.29	0.21	0.01	1.36	0.48	0	0.44	0.26	0	protein
904.	Glyma15g13080.1	glycosyl hydrolase 9A1	4	1	0.24	0.23	0.31	0	0.14	0.25	0	0.13	0.72	0	0.16	0.48	0.01	cell wall
905.	Glyma02g41820.1	Glucose 1 phosphate adenylyltransferase family protein	2	1	0.29	0.23	0.25	0	0.33	0.55	0.02	0.09	0.83	0.01	0.35	0.32	0	cell wall
906.	Glyma10g25670.1	GRIM 19 protein	2	1	0.41	0.23	0.34	0.04	0.2	0.35	0.04	0.16	1.48	0.02	0.26	0.42	0.05	not assigned
907.	Glyma07g35240.1	general regulatory factor 12	3	1	0.41	0.22	0.39	0.01	0.24	0.29	0.02	0.78	0.83	0.04	0.34	0.43	0.03	signaling
908.	Glyma18g19225.1	N terminal nucleophile aminohydrolases superfamily	7	1	0.11	0.22	0.18	0	0.19	0.12	0	0.12	0.42	0	0.19	0.14	0	protein
909.	Glyma20g22160.1	phytochrome A	5	1	0.05	0.21	0.14	0	0.19	0.16	0	0.16	0.45	0	0.2	0.17	0	signaling
910.	Glyma05g06050.3	S adenosyl L methionine dependent methyltransferases	4	1	0.07	0.21	0.33	0	0.09	0.26	0	0.11	0.72	0	0.09	0.44	0	stress
911.	Glyma09g02241.1	actin depolymerizing factor 3	3	1	0.37	0.21	0.27	0.01	0.2	0.27	0.01	0.23	0.72	0.01	0.26	0.43	0.01	cell
912.	Glyma01g18780.1	basic transcription factor 3	3	1	0.15	0.2	0.36	0	0.16	0.18	0	0.18	0.75	0	0.3	0.41	0	RNA
913.	Glyma05g29080.11	general regulatory factor 9	4	1	0.33	0.2	0.35	0	0.12	0.27	0	0.29	0.68	0.01	0.26	0.41	0	signaling
914.	Glyma08g25950.1	cytochrome P450 family 72 subfamily A polypeptide	2	1	0.05	0.2	0.24	0	0.23	0.19	0	0.31	0.34	0	0.14	0.24	0	misc
915.	Glyma04g12950.1	ankyrin repeat containing 2B	6	1	0.4	0.2	0.4	0.01	0.11	0.44	0.02	0.06	0.55	0.02	0.18	0.44	0.01	RNA
916.	Glyma17g16350.3	S adenosyl L methionine dependent methyltransferases	2	1	0.2	0.2	0.64	0	0.09	0.3	0.02	0.1	1.37	0	0.08	0.59	0	stress
917.	Glyma16g17500.1	S adenosyl L methionine dependent methyltransferases	2	1	0.14	0.2	0.31	0	0.15	0.5	0	0.17	0.84	0	0.21	0.68	0	stress
918.	Glyma01g42441.1	nucleotide rhamnose synthase/epimerase reductase	3	1	0.11	0.2	0.3	0	0.15	0.19	0	0.17	0.62	0	0.34	0.14	0	cell wall
919.	Glyma13g34580.2	general regulatory factor 9	2	1	0.45	0.19	0.4	0.01	0.15	0.34	0.01	0.22	0.84	0.01	0.26	0.45	0.02	signaling
920.	Glyma12g31850.1	alpha/beta Hydrolases superfamily protein	4	1	0.29	0.19	0.26	0	0.21	0.28	0	0.13	0.67	0	0.26	0.28	0	misc
921.	Glyma13g36690.1	general regulatory factor 9	5	1	0.39	0.19	0.37	0.01	0.12	0.28	0	0.24	0.66	0.01	0.21	0.39	0.01	signaling
922.	Glyma16g08105.1	S adenosyl L methionine dependent methyltransferases	3	1	0.14	0.19	0.31	0	0.13	0.45	0	1.09	0.79	0	0.18	0.64	0	stress
923.	Glyma08g12220.7	general regulatory factor 9	4	1	0.39	0.19	0.36	0.01	0.12	0.28	0	0.26	0.74	0.01	0.25	0.42	0.01	signaling
924.	Glyma10g42250.1	protein phosphatase 2A subunit A2	6	1	0.06	0.19	0.12	0	0.24	0.12	0	0.35	0.31	0	0.34	0.19	0	protein
925.	Glyma05g33700.1	receptor like kinase 1	3	1	0.12	0.19	0.08	0	0.18	0.09	0	3.05	0.88	0.01	0.38	0.23	0	signaling
926.	Glyma17g18800.1	S adenosyl L methionine dependent methyltransferases	3	1	0.23	0.18	0.24	0	0.24	0.25	0	0.3	0.75	0	0.27	0.42	0	secondary metabolism
927.	Glyma06g02290.1	Pyridoxal dependent decarboxylase family protein	2	1	0.07	0.18	0.34	0	0.22	0.41	0	0.04	0.79	0	0.28	0.26	0	amino acid metabolism
928.	Glyma09g02160.1	glycosyl hydrolase 9A1	4	1	0.17	0.18	0.28	0	0.16	0.36	0	0.16	0.8	0	0.16	0.5	0	cell wall
929.	Glyma09g04530.1	N.D.*	3	1	0.29	0.18	0.26	0	0.15	0.42	0	0.06	0.69	0	0.08	0.44	0	not assigned
930.	Glyma13g17140.1	N.D.*	4	1	0.09	0.18	0.16	0	0.04	0.38	0	0.01	0.63	0	0.13	0.43	0	not assigned
931.	Glyma08g39420.1	N terminal nucleophile aminohydrolases superfamily	6	1	0.11	0.18	0.2	0	0.18	0.13	0	0.1	0.44	0	0.18	0.14	0	protein
932.	Glyma06g09320.1	phosphofructokinase 3	10	1	0.05	0.17	0.03	0	0.94	0.1	0	2.54	0.37	0	1.03	0.11	0	glycolysis
933.	Glyma11g12170.2	basic transcription factor 3	5	1	0.1	0.17	0.16	0	0.14	0.14	0	0.15	0.59	0	0.25	0.2	0	RNA
934.	Glyma01g33761.1	arginase	3	1	0.15	0.17	0.22	0	0.22	0.29	0	0.22	1.11	0.01	0.36	0.4	0	amino acid metabolism
935.	Glyma04g09180.1	phosphofructokinase 3	9	1	0.05	0.17	0.03	0	0.94	0.1	0	2.74	0.38	0	1.01	0.11	0	glycolysis
936.	Glyma17g14040.1	arginase	4	1	0.15	0.16	0.21	0	0.2	0.27	0	0.81	0.99	0.02	0.34	0.39	0	amino acid metabolism
937.	Glyma10g28170.2	phytochrome A	3	1	0.11	0.16	0.2	0	0.17	0.18	0	0.29	0.8	0	0.13	0.28	0	signaling
938.	Glyma12g04383.1	basic transcription factor 3	6	1	0.08	0.15	0.14	0	0.12	0.12	0	0.12	0.5	0	0.26	0.16	0	RNA
939.	Glyma04g41010.1	cytochrome B5 isoform E	3	1	0.5	0.15	0.3	0.03	0.06	0.31	0.02	0.17	1.13	0.03	0.1	0.48	0.02	redox
940.	Glyma06g46430.1	alpha/beta Hydrolases superfamily protein	2	1	0.41	0.15	0.38	0.01	0.1	0.51	0.01	0.08	1.21	0	0.1	0.56	0.01	misc
941.	Glyma03g35080.1	60S acidic ribosomal protein family	2	1	0.14	0.14	0.35	0	0.03	0.46	0	0.22	1.18	0	0.05	0.8	0	protein
942.	Glyma08g25006.1	Calcium binding EF hand family protein	5	1	0.24	0.13	0.31	0	0.1	0.26	0	0.19	0.57	0	0.24	0.44	0	signaling
943.	Glyma17g06880.1	Galactose mutarotase like superfamily protein	4	1	0.03	0.13	0.06	0	0.28	0.18	0	0.14	0.47	0	0.31	0.08	0	minor CHO metabolism
944.	Glyma12g01801.1	GroES like zinc binding dehydrogenase family protein	2	1	0.14	0.13	0.41	0	0.04	0.25	0	0.03	0.79	0	0.06	0.41	0	misc
945.	Glyma20g29190.1	carboxyesterase 20	2	1	0.29	0.13	0.35	0	0.15	0.46	0	0.18	0.55	0	0.11	0.36	0	not assigned
946.	Glyma02g40530.5	Cystathionine beta synthase family protein	3	1	0.39	0.12	0.69	0.02	0.12	0.38	0.02	0.12	0.71	0.01	0.13	0.58	0.02	not assigned
947.	Glyma0169s00200.3	60S acidic ribosomal protein family	3	1	0.11	0.11	0.14	0	0.16	0.18	0	0.01	0.23	0	0.12	0.16	0	protein
948.	Glyma04g07220.1	cellulose synthase 1	3	1	0.05	0.1	0.28	0	0.13	0.45	0	0.08	0.72	0	0.13	0.52	0	cell wall
949.	Glyma02g11530.1	S adenosyl L methionine dependent methyltransferases superfamily protein	2	1	0.44	0.1	0.66	0.01	0.18	0.74	0.02	0.15	0.8	0.01	0.14	0.58	0.01	secondary metabolism
950.	Glyma08g02390.1	vacuolar ATP synthase subunit E1	2	1	0.15	0.05	0.45	0	0.04	0.35	0	0.01	0.52	0	0.05	0.24	0	transport
951.	Glyma07g11660.2	Bifunctional inhibitor	2	1	0.26	0.04	1.14	0	0.04	1.25	0	0	1.35	0	0	1.35	0	misc
952.	Glyma07g38560.1	alpha/beta Hydrolases superfamily protein	2	1	0.7	0.03	1.07	0.04	0.02	1.12	0.04	0.07	1.44	0.04	0.06	1.08	0.04	misc
Protein ID, according to Phytozome soybean genome database; M.P., matched peptides; Ratio, relative abundance of protein; N.D.*, no description in Phytozome database; Functional category, protein function categorized using MapMan bin codes; mito. ETC, mitochondrial electron transport chain. Ratio indicates protein abundance at each time point compared with 2-day-old unstressed wild-type soybean p…
