# Supplementary material for: An Integrated Approach of Proteomics and Computational Genetic Modification Effectiveness Analysis to Uncover the Mechanisms of Flood Tolerance in Soybeans
Source: Int J Mol Sci. 2018 Apr 26;19(5):1301. doi: 10.3390/ijms19051301 (PMC5983631; doi:10.3390/ijms19051301)
Supplement: Supplementary file 1 [file ijms-19-01301-s001.zip › ijms-285358-supp-final/Table S5.xlsx]

## Sheet: Sheet1
Table S5. Reactions in soybean metabolic model used in this study.
Reaction	Substrate	Product	Kineticsa)	Km	Vmax
R1a	Citrate	Isocitrate	Michaelis–Menten	0.12	3.4
R1b	Isocitrate	Citrate	Michaelis–Menten	0.58	1.5
R2	Isocitrate	2OG	Michaelis–Menten	0.12	1.8
R3a	2OG	Succinyl-CoA	Michaelis–Menten	0.25	1.6
R3b	Succinyl-CoA	2OG	Michaelis–Menten	0.25	3
R4a	Succinyl-CoA	Succinate	Michaelis–Menten	0.086	3.4
R4b	Succinate	Succinyl-CoA	Michaelis–Menten	0.49	2
R5a	Succinate	Fumarate	Michaelis–Menten	0.23	3.6
R5b	Fumarate	Succinate	Michaelis–Menten	0.455	2.8
R6a	Fumarate	Malate	Michaelis–Menten	0.031	4.2
R6b	Malate	Fumarate	Michaelis–Menten	0.45	1.8
R7a	Malate	OAA	Michaelis–Menten	0.19	3.9
R7b	OAA	Malate	Michaelis–Menten	0.012	1
R8a	OAA	Citrate	Michaelis–Menten	0.016	2.35
R8b	Citrate	Acetyl-CoA, OAA	Michaelis–Menten	0.1	1
R8c	Acetyl-CoA	Citrate	Michaelis–Menten	0.031	5
R9	Asp	Fumarate	Michaelis–Menten	2.6	4.5
R10	Asp	Ala	Michaelis–Menten	1.3	3.5
R11a	Alcohol	Acetaldehyde	Michaelis–Menten	3.5	1
R11b	Acetaldehyde	Alcohol	Michaelis–Menten	1.45	1
R12	Pyr	Acetaldehyde	Michaelis–Menten	0.042	0.3
R13	Pyr	Acetyl-CoA	Michaelis–Menten	0.09	0
R14	PEP	Pyr	Michaelis–Menten	0.052	0.7
R15a	Pyr	Lac, LDHi	Competitive inhibition	0.69	35
R15b	Lac	Pyr	Michaelis–Menten	19.5	4
R15c	Xi	LDHi	Mass actiob)	Not applicable	Not applicable
R16a	Ala, 2OG	Pyr, Glu	Ping-pong	2.800, 0.280c)	2
R16b	Pyr, H+	Ala	Ordered	0.090, 2.800c)	2
R16c	Ala, NAD	Pyr, H+	Ordered	0.370, 0.360c)	1.5
R17	Glu, OAA	2OG, Asp	Ordered	0.023, 7.500c)	2.2
R18	OAA	PEP	Michaelis–Menten	0.016	0.2
R19	Glu, H+	GABA	Ordered	22.000, 22.000c)	23
R20	SSA	2OG	Michaelis–Menten	0.33	2
R21	GABA	SSA	Michaelis–Menten	0.18	2.1
R22	Gln, 2OG	Glu	Ordered	0.240, 0.022c)	1.9
R23	SSA	Succinate	Michaelis–Menten	1.06	1
R24	GTP, OAA	GDP, EP	Ordered	0.065, 0.016c)	1
R25a	2PG	PEP	Michaelis–Menten	0.061	0.7
R25b	PEP	2PG	Michaelis–Menten	2.6	1.6
R26a	3PG	2PG	Michaelis–Menten	0.65	3.5
R26b	2PG	3PG	Michaelis–Menten	0.06	0.8
R27a	1,3-BPG	3PG	Michaelis–Menten	0.03	2.6
R27b	3PG	1,3-BPG	Michaelis–Menten	0.589	2
R28a	GAP	1,3-BPG	Michaelis–Menten	0.111	1.9
R28b	1,3-BPG	GAP	Michaelis–Menten	0.036	0.9
R29a	FBP	GAP	Michaelis–Menten	0.001	1.25
R29b	GAP	FBP	Michaelis–Menten	0.19	0.9
R30a	F6P	FBP	Michaelis–Menten	0.05	1.8
R30b	FBP	F6P	Michaelis–Menten	0.121	1.3
R31a	G6P	F6P	Michaelis–Menten	0.28	1.6
R31b	F6P	G6P	Michaelis–Menten	0.147	0.9
R32a	G1P	G6P	Michaelis–Menten	0.018	1.5
R32b	G6P	G1P	Michaelis–Menten	2	0.8
