# Supplementary material for: An Integrated Approach of Proteomics and Computational Genetic Modification Effectiveness Analysis to Uncover the Mechanisms of Flood Tolerance in Soybeans
Source: Int J Mol Sci. 2018 Apr 26;19(5):1301. doi: 10.3390/ijms19051301 (PMC5983631; doi:10.3390/ijms19051301)
Supplement: Supplementary file 1 [file ijms-19-01301-s001.zip › ijms-285358-supp-final/Table S6.xlsx]

## Sheet: Sheet1
Table S6. Primer sequences of genes selected for qRT-PCR analysis.
No.	Protein IDa)	Description	Primer sequence (5′– 3′)
1	X02623.1b)	18S rRNA	F: TGATTAACAGGGACAGTCGG
			R: ACGGTATCTGATCGTCTTCG
2	Glyma11g08550.1	aconitase 1	F: GCTGCCTGCTATGTTTAGGG
			R: CAGCTGGAGAGATGTGGTCA
3	Glyma18g52430.2	2-oxoglutarate dehydrogenase	F: TACTGGTGGGACGATTCACA
			R: ACACCAAGTCGACAACCACA
4	Glyma06g34190.1	malate dehydrogenase	F: GGGTACCAAGGTGACGAAGA
			R: GGGCATGAGGGCAGTACTTA
5	Glyma04g36860.1	glyceraldehyde-3-phosphate dehydrogenase	F: ACAGTGAGGCTGGAGAAGGA
			R: GCTGTATCCCCACTCGTTGT
6	Glyma20g32030.1	phosphoglucomutase	F: TGCTTTTGCTGCATGGTTAG
			R: GAACATGGCTGGTGTTGATG
a, Protein ID according to Phytozome soybean genome database; b, according to Genbank.
